# Supplementary material for: Pyroptosis-Related LncRNA Signature Predicts Prognosis and Is Associated With Immune Infiltration in Hepatocellular Carcinoma
Source: Front Oncol. 2022 Mar 3;12:794034. doi: 10.3389/fonc.2022.794034 (PMC8927701; doi:10.3389/fonc.2022.794034)
Supplement: Supplementary file 2 [file Table_1.xlsx]

## Sheet: Sheet1
Supplementary Table S1. Pyroptosis-related genes.
Genes	Ensembl	Description
AIM2	ENSG00000163568	Absent In Melanoma 2
CASP1	ENSG00000137752	Caspase 1
CASP3	ENSG00000164305	Caspase 3
CASP4	ENSG00000196954	Caspase 4
CASP5	ENSG00000137757	Caspase 5
CASP6	ENSG00000138794	Caspase 6
CASP8	ENSG00000064012	Caspase 8
CASP9	ENSG00000132906	Caspase 9
ELANE	ENSG00000197561	Elastase, Neutrophil Expressed
GPX4	ENSG00000167468	Glutathione Peroxidase 4
GSDMA	ENSG00000167914	Gasdermin A
GSDMB	ENSG00000073605	Gasdermin B
GSDMC	ENSG00000147697	Gasdermin C
GSDMD	ENSG00000104518	Gasdermin D
GSDME	ENSG00000105928	Gasdermin E
IL18	ENSG00000150782	Interleukin 18
IL1B	ENSG00000125538	Interleukin 1 Beta
IL6	ENSG00000136244	Interleukin 6
NLRC4	ENSG00000091106	NLR Family CARD Domain Containing 4
NLRP1	ENSG00000091592	NLR Family Pyrin Domain Containing 1
NLRP2	ENSG00000022556	NLR Family Pyrin Domain Containing 2
NLRP3	ENSG00000162711	NLR Family Pyrin Domain Containing 3
NLRP6	ENSG00000174885	NLR Family Pyrin Domain Containing 6
NLRP7	ENSG00000167634	NLR Family Pyrin Domain Containing 7
NOD1	ENSG00000106100	Nucleotide Binding Oligomerization Domain Containing 1
NOD2	ENSG00000167207	Nucleotide Binding Oligomerization Domain Containing 2
PJVK	ENSG00000204311	Pejvakin
PLCG1	ENSG00000124181	Phospholipase C Gamma 1
PRKACA	ENSG00000072062	Protein Kinase CAMP-Activated Catalytic Subunit Alpha
PYCARD	ENSG00000103490	PYD And CARD Domain Containing
SCAF11	ENSG00000139218	SR-Related CTD Associated Factor 11
TIRAP	ENSG00000150455	TIR Domain Containing Adaptor Protein
TNF	ENSG00000232810	Tumor Necrosis Factor
GZMA	ENSG00000145649	Granzyme A
GZMB	ENSG00000100453	Granzyme B
BAK1	ENSG00000030110	BCL2 Antagonist/Killer 1
BAX	ENSG00000087088	BCL2 Associated X, Apoptosis Regulator
CHMP2A	ENSG00000130724	Charged Multivesicular Body Protein 2A
CHMP2B	ENSG00000083937	Charged Multivesicular Body Protein 2B
CHMP3	ENSG00000115561	Charged Multivesicular Body Protein 3
CHMP4A	ENSG00000254505	Charged Multivesicular Body Protein 4A
CHMP4B	ENSG00000101421	Charged Multivesicular Body Protein 4B
CHMP4C	ENSG00000164695	Charged Multivesicular Body Protein 4C
CHMP6	ENSG00000176108	Charged Multivesicular Body Protein 6
CHMP7	ENSG00000147457	Charged Multivesicular Body Protein 7
CYCS	ENSG00000172115	Cytochrome C, Somatic
HMGB1	ENSG00000189403	High Mobility Group Box 1
IL1A	ENSG00000115008	Interleukin 1 Alpha
IRF1	ENSG00000125347	Interferon Regulatory Factor 1
IRF2	ENSG00000168310	Interferon Regulatory Factor 2
TP53	ENSG00000141510	Tumor Protein P53
TP63	ENSG00000073282	Tumor Protein P63
