# Supplementary material for: Pyroptosis-Related LncRNA Signature Predicts Prognosis and Is Associated With Immune Infiltration in Hepatocellular Carcinoma
Source: Front Oncol. 2022 Mar 3;12:794034. doi: 10.3389/fonc.2022.794034 (PMC8927701; doi:10.3389/fonc.2022.794034)
Supplement: Supplementary file 6 [file Table_5.xlsx]

## Sheet: Sheet1
Supplementary Table S5. Correlation analysis between pyroptosis-related genes and lncRNAs.
Gene	lncRNA	cor	P value	Regulation
GSDMC	LINC01269	0.910416	1.15254e-144	postive
AIM2	LINC01615	0.87144	3.92801e-117	postive
AIM2	LOXL1-AS1	0.853037	4.09252e-107	postive
GZMA	TRG-AS1	0.823217	1.7378e-93	postive
GZMA	LINC02084	0.820666	1.9313e-92	postive
GZMA	LINC02446	0.79907	3.29959e-84	postive
AIM2	MIAT	0.792925	4.7739e-82	postive
GZMA	MIR155HG	0.789806	5.59081e-81	postive
IL18	LINC00941	0.782187	1.9192e-78	postive
IL18	MIR23AHG	0.774957	3.95014e-76	postive
GZMA	PCED1B-AS1	0.769178	2.42365e-74	postive
NLRP3	LINC01150	0.767333	8.8025e-74	postive
SCAF11	EBLN3P	0.766989	1.11733e-73	postive
AIM2	LINC02084	0.763549	1.19328e-72	postive
CASP5	MIR155HG	0.761103	6.26763e-72	postive
NLRP3	LINC02285	0.759437	1.9198e-71	postive
GZMA	PDE2A-AS2	0.758384	3.87513e-71	postive
AIM2	MIR155HG	0.754687	4.43406e-70	postive
SCAF11	LINC00630	0.750183	8.15583e-69	postive
IL18	TMEM51-AS1	0.747554	4.33859e-68	postive
GZMA	LINC01871	0.739718	5.59681e-66	postive
GZMA	LINC00539	0.734683	1.16006e-64	postive
CASP1	LINC02611	0.733319	2.60568e-64	postive
GSDMA	LINC01615	0.731498	7.6176e-64	postive
CASP5	PDE2A-AS2	0.729698	2.18042e-63	postive
AIM2	PRKCQ-AS1	0.728183	5.25247e-63	postive
NLRP3	LINC02611	0.726688	1.24262e-62	postive
AIM2	PDE2A-AS2	0.724949	3.35927e-62	postive
CASP5	LINC01943	0.723968	5.86695e-62	postive
SCAF11	FGD5-AS1	0.722506	1.34131e-61	postive
NLRP3	PDE2A-AS2	0.722009	1.77419e-61	postive
IL18	LINC02586	0.72093	3.25085e-61	postive
CASP1	CYLD-AS1	0.71951	7.17948e-61	postive
AIM2	LINC00519	0.714252	1.29454e-59	postive
NLRP3	PIK3R5-DT	0.710155	1.17864e-58	postive
NLRP3	LINC01094	0.708115	3.48923e-58	postive
AIM2	BNC2-AS1	0.702822	5.58489e-57	postive
AIM2	LINC00839	0.702575	6.34683e-57	postive
GZMA	LINC00426	0.700556	1.79604e-56	postive
CASP6	NRAV	0.69995	2.44991e-56	postive
GZMA	CYLD-AS1	0.699455	3.15625e-56	postive
AIM2	LINC01116	0.698886	4.2197e-56	postive
IRF1	IRF1-AS1	0.694898	3.16713e-55	postive
CASP1	MIR155HG	0.694731	3.44378e-55	postive
NLRC4	L3MBTL4-AS1	0.692686	9.55066e-55	postive
CHMP4B	NRAV	0.690985	2.21749e-54	postive
IL18	FOXCUT	0.690232	3.21344e-54	postive
NOD1	LINC00265	0.689615	4.35087e-54	postive
CASP1	LINC02285	0.688002	9.57226e-54	postive
CHMP3	LINC02649	0.687151	1.44838e-53	postive
CHMP3	ABALON	0.686762	1.74938e-53	postive
GZMA	CEP250-AS1	0.686604	1.88879e-53	postive
SCAF11	NORAD	0.686051	2.46858e-53	postive
CHMP3	WDFY3-AS2	0.685358	3.45005e-53	postive
NLRC4	PTPRN2-AS1	0.685051	4.00082e-53	postive
CHMP3	NRAV	0.684517	5.17274e-53	postive
AIM2	LINC02285	0.684103	6.31028e-53	postive
GSDMA	MIR155HG	0.68392	6.88681e-53	postive
CHMP3	LINC02035	0.683699	7.65779e-53	postive
CHMP3	LINC00630	0.682424	1.40809e-52	postive
GZMB	LINC01943	0.681702	1.98588e-52	postive
CASP5	LINC01605	0.680463	3.57316e-52	postive
GSDMA	PDE2A-AS2	0.680277	3.89997e-52	postive
GZMA	TFAP2E-AS1	0.67989	4.6826e-52	postive
CHMP3	FAM111A-DT	0.679706	5.10811e-52	postive
CASP8	FAM111A-DT	0.677087	1.74436e-51	postive
IRF2	EBLN3P	0.67703	1.79129e-51	postive
CHMP3	EIF3J-DT	0.676859	1.9402e-51	postive
GZMB	LINC01871	0.676546	2.24414e-51	postive
CHMP3	FBXL19-AS1	0.675687	3.3454e-51	postive
CASP1	PCED1B-AS1	0.675084	4.42396e-51	postive
CASP5	LINC00539	0.674326	6.27987e-51	postive
CASP1	TFAP2E-AS1	0.673292	1.01141e-50	postive
CASP5	PICSAR	0.671417	2.38606e-50	postive
NOD1	CHROMR	0.671018	2.86234e-50	postive
GZMB	LINC02446	0.670687	3.32755e-50	postive
AIM2	JAKMIP2-AS1	0.670315	3.94048e-50	postive
BAK1	NRAV	0.670252	4.05528e-50	postive
CASP5	LINC00862	0.67013	4.28619e-50	postive
AIM2	LINC00539	0.668933	7.37052e-50	postive
NLRP3	PCED1B-AS1	0.667221	1.59354e-49	postive
CHMP3	LINC02331	0.667035	1.73274e-49	postive
NLRC4	LINC02285	0.666736	1.98058e-49	postive
IRF2	FGD5-AS1	0.666268	2.44204e-49	postive
AIM2	LINC01094	0.665651	3.21744e-49	postive
NLRP3	L3MBTL4-AS1	0.665631	3.2461e-49	postive
AIM2	PCED1B-AS1	0.665615	3.26942e-49	postive
GZMA	ITGB2-AS1	0.664375	5.67798e-49	postive
GSDMA	LINC01094	0.663834	7.21679e-49	postive
CHMP3	UBA6-AS1	0.663822	7.25383e-49	postive
NLRP3	CYLD-AS1	0.663039	1.02555e-48	postive
CHMP3	LINC01011	0.662294	1.42498e-48	postive
GZMA	LINC01943	0.661812	1.76118e-48	postive
GSDMA	LINC02285	0.661512	2.00915e-48	postive
CHMP3	LINC01836	0.661348	2.15925e-48	postive
CASP1	HLA-DQB1-AS1	0.660273	3.45809e-48	postive
NLRP3	LINC01679	0.659008	6.00113e-48	postive
TP63	LINC01124	0.657966	9.43417e-48	postive
CASP5	ZFHX4-AS1	0.65582	2.38046e-47	postive
CASP1	LINC01943	0.655388	2.86561e-47	postive
IL18	MRPS30-DT	0.655133	3.19599e-47	postive
NLRP3	CEP250-AS1	0.653596	6.1644e-47	postive
NLRP3	PTPRN2-AS1	0.65331	6.96157e-47	postive
TNF	MIR23AHG	0.652471	9.94193e-47	postive
NLRC4	TFAP2E-AS1	0.651732	1.35941e-46	postive
CASP1	LINC01094	0.650891	1.93963e-46	postive
CHMP3	GP6-AS1	0.650654	2.14333e-46	postive
CASP6	SEC24B-AS1	0.649979	2.84715e-46	postive
TIRAP	REPIN1-AS1	0.649935	2.90066e-46	postive
CASP1	LINC02084	0.649719	3.17549e-46	postive
CASP1	LINC00539	0.648481	5.33402e-46	postive
CASP5	NFE4	0.648416	5.47903e-46	postive
CHMP3	WARS2-AS1	0.648016	6.47474e-46	postive
IL18	UNC5B-AS1	0.647826	7.00853e-46	postive
BAK1	NRSN2-AS1	0.646407	1.26431e-45	postive
CHMP3	MIATNB	0.64586	1.58599e-45	postive
SCAF11	NPTN-IT1	0.645678	1.71009e-45	postive
SCAF11	MCM3AP-AS1	0.644932	2.32626e-45	postive
SCAF11	LINC01560	0.644615	2.65121e-45	postive
CHMP3	EPB41L4A-DT	0.64382	3.67601e-45	postive
SCAF11	ZNF32-AS2	0.641857	8.20663e-45	postive
AIM2	TRG-AS1	0.641558	9.26944e-45	postive
NLRP3	TFAP2E-AS1	0.641287	1.03517e-44	postive
CASP1	TRG-AS1	0.641115	1.1101e-44	postive
CASP5	LINC01615	0.640779	1.27226e-44	postive
CHMP4B	PTOV1-AS1	0.640156	1.63814e-44	postive
SCAF11	OIP5-AS1	0.640091	1.68179e-44	postive
IL1B	LINC01094	0.639717	1.95683e-44	postive
CASP5	LINC02285	0.639208	2.40299e-44	postive
NLRC4	LINC01150	0.639201	2.41014e-44	postive
CHMP3	TTC39A-AS1	0.639098	2.51201e-44	postive
AIM2	TFAP2E-AS1	0.638871	2.75364e-44	postive
NLRC4	PDE2A-AS2	0.638747	2.89442e-44	postive
NLRC4	MIR155HG	0.63844	3.27441e-44	postive
GSDMC	PART1	0.635617	1.01411e-43	postive
AIM2	SEPTIN4-AS1	0.632723	3.19194e-43	postive
CHMP3	HCG18	0.632018	4.21143e-43	postive
CASP8	TBC1D8-AS1	0.631808	4.57409e-43	postive
NLRP3	MIR155HG	0.631771	4.64212e-43	postive
CHMP3	ZEB1-AS1	0.631315	5.55125e-43	postive
CASP6	FAM111A-DT	0.629232	1.2521e-42	postive
CASP5	HOMER3-AS1	0.627608	2.35053e-42	postive
CASP8	MFF-DT	0.627248	2.70172e-42	postive
CHMP4B	SNHG12	0.627105	2.85495e-42	postive
TIRAP	STARD4-AS1	0.627098	2.86324e-42	postive
GSDMA	LINC01605	0.626517	3.58272e-42	postive
CHMP4B	MAPKAPK5-AS1	0.626313	3.87489e-42	postive
CHMP3	NRSN2-AS1	0.626256	3.9616e-42	postive
SCAF11	RNF213-AS1	0.626067	4.2601e-42	postive
CHMP3	SBF2-AS1	0.624659	7.30985e-42	postive
IL18	ARHGAP29-AS1	0.624428	7.98625e-42	postive
GZMA	LINC02285	0.623982	9.46889e-42	postive
CHMP3	ATXN7L3-AS1	0.622773	1.50051e-41	postive
CHMP7	TNFRSF10A-AS1	0.622742	1.51829e-41	postive
CASP1	CEP250-AS1	0.622558	1.62854e-41	postive
TIRAP	FGD5-AS1	0.622327	1.77772e-41	postive
NOD1	PIK3R5-DT	0.621949	2.05163e-41	postive
CASP8	MAP3K14-AS1	0.621327	2.5964e-41	postive
NLRC4	LINC00539	0.621306	2.61698e-41	postive
CASP1	ITGB2-AS1	0.620979	2.96064e-41	postive
NLRP3	LINC00539	0.620712	3.27526e-41	postive
NOD1	LRRC8C-DT	0.620257	3.88813e-41	postive
CASP8	WARS2-AS1	0.620188	3.98973e-41	postive
AIM2	MACORIS	0.619155	5.88286e-41	postive
NLRC4	LINC01094	0.618666	7.06564e-41	postive
CHMP3	DUBR	0.617652	1.03233e-40	postive
CASP6	SBF2-AS1	0.617257	1.19581e-40	postive
CASP6	LINC00630	0.617056	1.28909e-40	postive
SCAF11	INE1	0.616546	1.55783e-40	postive
CASP1	PDE2A-AS2	0.616302	1.70599e-40	postive
NOD1	LINC01772	0.615632	2.18709e-40	postive
SCAF11	LINC02035	0.614977	2.7863e-40	postive
CHMP4B	LINC00662	0.614899	2.8684e-40	postive
CHMP2B	FGD5-AS1	0.614762	3.01695e-40	postive
GSDMA	LINC00839	0.614727	3.05594e-40	postive
NLRP2	LINC01410	0.614723	3.06114e-40	postive
SCAF11	CTBP1-DT	0.614639	3.15728e-40	postive
NLRC4	LINC02611	0.614224	3.67969e-40	postive
NOD1	LINC02611	0.614151	3.78008e-40	postive
GSDMA	LOXL1-AS1	0.613906	4.13674e-40	postive
GSDMB	SH3BP5-AS1	0.613545	4.72427e-40	postive
AIM2	MAP3K4-AS1	0.61352	4.76778e-40	postive
SCAF11	PAXIP1-AS2	0.613255	5.25428e-40	postive
AIM2	CYLD-AS1	0.612376	7.25335e-40	postive
GSDMC	LINC01229	0.612256	7.57885e-40	postive
CASP5	LINC00839	0.611928	8.54552e-40	postive
IRF1	LINC01871	0.611421	1.02818e-39	postive
CASP1	LINC00426	0.61108	1.16433e-39	postive
CASP8	FGD5-AS1	0.610774	1.30195e-39	postive
CHMP4C	SPINT1-AS1	0.610542	1.41637e-39	postive
IRF1	PSMB8-AS1	0.610026	1.70886e-39	postive
AIM2	LINC02611	0.609638	1.96709e-39	postive
CHMP3	STARD7-AS1	0.609522	2.05131e-39	postive
GZMB	LINC02084	0.609012	2.4677e-39	postive
CASP6	UBA6-AS1	0.608701	2.7614e-39	postive
SCAF11	FAM111A-DT	0.608632	2.83034e-39	postive
GSDMA	LINC00539	0.608483	2.98725e-39	postive
SCAF11	MAP3K14-AS1	0.608342	3.14335e-39	postive
TIRAP	NORAD	0.608142	3.37837e-39	postive
PLCG1	TRAF3IP2-AS1	0.608018	3.53268e-39	postive
IRF1	HCP5	0.60647	6.16332e-39	postive
CHMP3	TRAPPC12-AS1	0.605971	7.36892e-39	postive
AIM2	LINC01605	0.605893	7.57641e-39	postive
CHMP3	FAM201A	0.604964	1.05598e-38	postive
CHMP3	LINC00342	0.604848	1.10031e-38	postive
CHMP3	WAC-AS1	0.604545	1.22572e-38	postive
GSDMA	LINC01943	0.604337	1.31994e-38	postive
TIRAP	PAXIP1-AS2	0.604232	1.37057e-38	postive
GZMA	CORO1A-AS1	0.604181	1.39542e-38	postive
CHMP3	SPINT1-AS1	0.603959	1.5099e-38	postive
CHMP3	STX18-AS1	0.603183	1.98836e-38	postive
IRF1	LINC02605	0.603058	2.07847e-38	postive
IRF2	USP46-DT	0.60295	2.15987e-38	postive
CHMP3	PFKP-DT	0.602315	2.70353e-38	postive
IRF2	PAXIP1-AS2	0.601135	4.09777e-38	postive
SCAF11	ANKRD10-IT1	0.601123	4.11577e-38	postive
GSDMA	L3MBTL4-AS1	0.601121	4.11903e-38	postive
TNF	LINC00941	0.600324	5.45007e-38	postive
SCAF11	COX10-AS1	0.600202	5.68767e-38	postive
AIM2	RFX3-AS1	0.599221	8.01687e-38	postive
IRF2	WWC2-AS2	0.598923	8.89706e-38	postive
AIM2	TWSG1-DT	0.598491	1.03442e-37	postive
SCAF11	YEATS2-AS1	0.598482	1.03779e-37	postive
IRF2	CTBP1-DT	0.598286	1.11116e-37	postive
NLRC4	ITGB2-AS1	0.597089	1.68408e-37	postive
CHMP3	NKILA	0.596857	1.82532e-37	postive
SCAF11	ATXN7L3-AS1	0.59633	2.19064e-37	postive
BAK1	MIATNB	0.596265	2.24025e-37	postive
CHMP3	LINC00992	0.595487	2.93048e-37	postive
NLRP3	ITGB2-AS1	0.595161	3.2791e-37	postive
BAK1	SBF2-AS1	0.595121	3.32526e-37	postive
CASP6	WARS2-AS1	0.594802	3.71092e-37	postive
GZMB	SOCAR	0.594453	4.18472e-37	postive
AIM2	LINC00601	0.594253	4.48091e-37	postive
NLRP3	TRG-AS1	0.593463	5.87633e-37	postive
CASP8	MKLN1-AS	0.593322	6.1664e-37	postive
NOD1	LINC01150	0.593262	6.29382e-37	postive
CASP1	IRF1-AS1	0.592925	7.06409e-37	postive
SCAF11	LINC01278	0.592897	7.13052e-37	postive
SCAF11	HCG18	0.592867	7.20503e-37	postive
BAX	MAPKAPK5-AS1	0.592396	8.46222e-37	postive
AIM2	HOMER3-AS1	0.592278	8.8113e-37	postive
TIRAP	UCKL1-AS1	0.592258	8.87062e-37	postive
SCAF11	ZNF407-AS1	0.591926	9.93215e-37	postive
PJVK	CAPN10-DT	0.591926	9.93318e-37	postive
CASP8	LINC00630	0.591715	1.06726e-36	postive
CASP8	LINC00265	0.591466	1.16151e-36	postive
TIRAP	CTBP1-DT	0.591076	1.32619e-36	postive
NLRC4	PIK3R5-DT	0.591018	1.35256e-36	postive
CASP8	MCM3AP-AS1	0.590885	1.41528e-36	postive
CHMP4B	BOLA3-AS1	0.59061	1.55351e-36	postive
IL1B	LINC02285	0.589829	2.02354e-36	postive
TNF	LINC02586	0.589642	2.15601e-36	postive
NLRP3	LINC01638	0.589611	2.17836e-36	postive
AIM2	LINC01943	0.589591	2.19301e-36	postive
CASP6	ASH1L-AS1	0.589471	2.28436e-36	postive
CASP4	FAM111A-DT	0.58922	2.48581e-36	postive
TIRAP	NPTN-IT1	0.58909	2.59714e-36	postive
CASP8	NCK1-DT	0.589051	2.63187e-36	postive
NLRP3	HOMER3-AS1	0.589015	2.66376e-36	postive
CASP6	THAP9-AS1	0.588897	2.77177e-36	postive
NLRP3	CORO1A-AS1	0.588462	3.2093e-36	postive
GSDMB	LINC01355	0.588443	3.23024e-36	postive
CHMP3	CD27-AS1	0.588403	3.27353e-36	postive
TP63	LINC01697	0.588344	3.33995e-36	postive
SCAF11	ABALON	0.588321	3.36548e-36	postive
CHMP3	LINC01560	0.588037	3.70208e-36	postive
NLRP3	LRRC8C-DT	0.587832	3.96716e-36	postive
CASP6	LINC02035	0.587471	4.477e-36	postive
NOD1	FAM13A-AS1	0.587377	4.62054e-36	postive
CASP5	LINC02084	0.586998	5.24695e-36	postive
CHMP3	LINC00265	0.586723	5.75204e-36	postive
GZMB	LINC00539	0.586555	6.08498e-36	postive
IL1B	LINC02611	0.586425	6.35546e-36	postive
GSDMA	LINC01150	0.586216	6.81502e-36	postive
CHMP3	NNT-AS1	0.586143	6.98297e-36	postive
NOD1	RRN3P2	0.585867	7.65567e-36	postive
CASP5	LINC01094	0.585761	7.93072e-36	postive
CHMP3	FGD5-AS1	0.585679	8.15033e-36	postive
CHMP2B	LINC00630	0.585605	8.3563e-36	postive
GZMB	MIR155HG	0.585542	8.53317e-36	postive
CASP5	LINC02611	0.585513	8.61404e-36	postive
TNF	LHFPL3-AS2	0.584503	1.20527e-35	postive
BAX	JMJD1C-AS1	0.584386	1.25305e-35	postive
CHMP4B	MIATNB	0.58404	1.40556e-35	postive
CHMP3	TAPT1-AS1	0.583707	1.56926e-35	postive
CASP6	ZNF407-AS1	0.58356	1.6476e-35	postive
NOD1	DNM3OS	0.583306	1.79176e-35	postive
CHMP3	NORAD	0.583302	1.79456e-35	postive
BAK1	HCG18	0.58316	1.88054e-35	postive
AIM2	L3MBTL2-AS1	0.583089	1.92545e-35	postive
BAX	GPRC5D-AS1	0.582576	2.28059e-35	postive
CHMP3	LINC02041	0.582027	2.73239e-35	postive
NLRC4	PELATON	0.581485	3.26576e-35	postive
CASP1	CHROMR	0.581151	3.64385e-35	postive
PLCG1	FGD5-AS1	0.580964	3.87471e-35	postive
SCAF11	UBE2Q1-AS1	0.580922	3.92855e-35	postive
CASP3	MCM3AP-AS1	0.58076	4.14237e-35	postive
CHMP4B	ATP6V0D1-DT	0.57985	5.57866e-35	postive
CHMP3	NR2F2-AS1	0.578811	7.82893e-35	postive
CHMP3	THAP9-AS1	0.578647	8.25781e-35	postive
NLRP3	LINC02084	0.578344	9.11167e-35	postive
CASP1	CORO1A-AS1	0.577455	1.21609e-34	postive
GSDMC	LINC01675	0.577076	1.37468e-34	postive
SCAF11	NNT-AS1	0.576655	1.57506e-34	postive
NOD1	HCG11	0.576466	1.67426e-34	postive
TNF	FOXCUT	0.575052	2.64042e-34	postive
CASP1	PSMB8-AS1	0.575037	2.65266e-34	postive
IL18	LINC01106	0.574822	2.84296e-34	postive
NLRC4	CYLD-AS1	0.574728	2.93007e-34	postive
NOD1	YEATS2-AS1	0.574695	2.96078e-34	postive
CASP8	LENG8-AS1	0.574642	3.01143e-34	postive
CHMP4B	NRSN2-AS1	0.574256	3.40861e-34	postive
CASP8	LINC02035	0.574241	3.42472e-34	postive
IL18	LINC-PINT	0.574072	3.61591e-34	postive
PJVK	THBS3-AS1	0.573902	3.81834e-34	postive
AIM2	MANCR	0.573531	4.29891e-34	postive
TIRAP	MIF4GD-DT	0.573294	4.63772e-34	postive
PJVK	SEC24B-AS1	0.572935	5.19939e-34	postive
BAK1	CD27-AS1	0.572931	5.20707e-34	postive
CHMP4B	WARS2-AS1	0.572847	5.34886e-34	postive
CHMP4B	ZFAS1	0.572566	5.84943e-34	postive
GSDMA	LINC02084	0.572476	6.01852e-34	postive
CHMP4B	MIR4435-2HG	0.572268	6.43159e-34	postive
AIM2	LINC01117	0.572035	6.92672e-34	postive
IL18	LINC00460	0.571739	7.60935e-34	postive
CHMP2A	LINC01023	0.571587	7.9863e-34	postive
NOD1	FAM111A-DT	0.570916	9.87906e-34	postive
SCAF11	LINC01521	0.570752	1.04065e-33	postive
GZMB	LINC02195	0.570634	1.08043e-33	postive
CHMP4B	EIF3J-DT	0.570219	1.23161e-33	postive
AIM2	HLA-DQB1-AS1	0.57015	1.25882e-33	postive
CASP6	LINC01011	0.570075	1.28898e-33	postive
CASP8	NRAV	0.569937	1.34641e-33	postive
TIRAP	MCM3AP-AS1	0.569928	1.35043e-33	postive
GSDMA	HOMER3-AS1	0.569669	1.46548e-33	postive
NLRC4	PCED1B-AS1	0.569596	1.49952e-33	postive
CHMP3	EBLN3P	0.569307	1.64267e-33	postive
NLRP3	RRN3P2	0.568937	1.8454e-33	postive
GZMA	HLA-DQB1-AS1	0.568506	2.11352e-33	postive
HMGB1	ZNF407-AS1	0.568439	2.15853e-33	postive
CHMP3	MFF-DT	0.568299	2.25507e-33	postive
SCAF11	XPC-AS1	0.568185	2.33753e-33	postive
SCAF11	STARD4-AS1	0.567824	2.61783e-33	postive
CASP1	SOCAR	0.567798	2.63913e-33	postive
PJVK	ZKSCAN2-DT	0.567782	2.65231e-33	postive
NLRC4	LINC01943	0.567603	2.80545e-33	postive
CASP8	C2orf49-DT	0.567408	2.98205e-33	postive
IRF2	FAM111A-DT	0.566844	3.55729e-33	postive
CHMP4C	UBR5-AS1	0.566763	3.64854e-33	postive
IL18	LINC02449	0.566732	3.68351e-33	postive
CHMP2A	PRR34-AS1	0.566703	3.71778e-33	postive
CHMP4A	MAPKAPK5-AS1	0.566677	3.74748e-33	postive
CHMP3	PDCD6IP-DT	0.566273	4.25205e-33	postive
CHMP4B	SBF2-AS1	0.565471	5.45703e-33	postive
IRF2	LINC00630	0.565043	6.23325e-33	postive
IL18	PFKP-DT	0.564689	6.95809e-33	postive
NOD1	TRAF3IP2-AS1	0.564553	7.25675e-33	postive
CHMP3	PTOV1-AS1	0.564547	7.26995e-33	postive
CHMP4B	STARD7-AS1	0.56397	8.69452e-33	postive
SCAF11	CEP192-DT	0.563961	8.717e-33	postive
GZMB	TRG-AS1	0.56379	9.19017e-33	postive
CHMP4B	LINC01011	0.563314	1.06488e-32	postive
CASP8	CCDC18-AS1	0.563262	1.082e-32	postive
NOD1	CLCA4-AS1	0.563252	1.08515e-32	postive
GSDMA	LINC02611	0.563204	1.10149e-32	postive
NLRC4	CEP250-AS1	0.563122	1.12963e-32	postive
IL18	PRR7-AS1	0.562795	1.24948e-32	postive
BAK1	WAC-AS1	0.562665	1.30055e-32	postive
CHMP3	LINC01106	0.562498	1.36926e-32	postive
NLRC4	LINC02084	0.562438	1.3948e-32	postive
CASP1	L3MBTL4-AS1	0.562431	1.39794e-32	postive
NOD1	LINC01094	0.562235	1.48452e-32	postive
CASP8	UBA6-AS1	0.56218	1.5102e-32	postive
CHMP3	TMEM51-AS1	0.561855	1.6684e-32	postive
CHMP4B	CD27-AS1	0.561819	1.68697e-32	postive
CASP8	EBLN3P	0.561583	1.81377e-32	postive
CASP1	FCHO2-DT	0.561576	1.81806e-32	postive
AIM2	LINC00426	0.561357	1.94396e-32	postive
CHMP4B	NDUFB2-AS1	0.561235	2.0183e-32	postive
CHMP2A	CH17-340M24.3	0.561037	2.14445e-32	postive
BAK1	FAM111A-DT	0.560965	2.19262e-32	postive
NLRP3	FMNL1-DT	0.560962	2.19414e-32	postive
CASP8	STARD7-AS1	0.560953	2.20066e-32	postive
AIM2	CEP250-AS1	0.560587	2.46164e-32	postive
SCAF11	LINC00265	0.560339	2.65493e-32	postive
CHMP2A	SNHG9	0.559606	3.32078e-32	postive
TP53	MIR222HG	0.55935	3.59029e-32	postive
CASP4	MFF-DT	0.55935	3.59066e-32	postive
CASP8	ZNF407-AS1	0.558764	4.29137e-32	postive
CHMP4B	ARHGEF2-AS2	0.55825	5.01644e-32	postive
CHMP3	SEC24B-AS1	0.558162	5.15146e-32	postive
NLRC4	TRG-AS1	0.557985	5.43523e-32	postive
CASP5	TFAP2E-AS1	0.557433	6.42503e-32	postive
IL18	LINC01619	0.557193	6.90836e-32	postive
GZMA	LINC00996	0.557045	7.2245e-32	postive
CASP1	LINC01150	0.557004	7.31569e-32	postive
GZMA	LINC00892	0.556853	7.65646e-32	postive
SCAF11	LINC00641	0.556783	7.82071e-32	postive
IL18	LHFPL3-AS2	0.556179	9.38377e-32	postive
CASP8	EIF3J-DT	0.556172	9.40302e-32	postive
CASP8	NFYC-AS1	0.55589	1.02359e-31	postive
NLRP3	LINC00702	0.555886	1.02502e-31	postive
SCAF11	MFF-DT	0.555779	1.05846e-31	postive
CASP8	PDCD6IP-DT	0.555602	1.11627e-31	postive
CASP8	FBXL19-AS1	0.555516	1.14537e-31	postive
CHMP4B	WAC-AS1	0.555023	1.32845e-31	postive
TP53	LINC02035	0.554883	1.38545e-31	postive
AIM2	ITGB2-AS1	0.554844	1.40163e-31	postive
CASP8	CTBP1-DT	0.554715	1.45705e-31	postive
GSDMA	PICSAR	0.554684	1.47073e-31	postive
PJVK	SCAT2	0.553906	1.85648e-31	postive
TNF	CAPN10-DT	0.553779	1.92802e-31	postive
CYCS	NRSN2-AS1	0.553734	1.95452e-31	postive
CHMP2B	LINC00294	0.553639	2.01061e-31	postive
NLRP3	PICSAR	0.553196	2.29507e-31	postive
CASP4	HCP5	0.553119	2.34821e-31	postive
TNF	TMEM51-AS1	0.552976	2.45041e-31	postive
CASP6	ZNF32-AS2	0.552816	2.5705e-31	postive
NOD1	NR2F2-AS1	0.552214	3.07432e-31	postive
CHMP3	LINC00662	0.552175	3.11049e-31	postive
NLRP2	LINC00540	0.552069	3.21037e-31	postive
AIM2	LINC01150	0.551964	3.31129e-31	postive
IRF2	HCP5	0.551882	3.39298e-31	postive
TIRAP	OIP5-AS1	0.551871	3.40407e-31	postive
BAX	NRAV	0.551625	3.66284e-31	postive
IL18	SNHG12	0.55145	3.85783e-31	postive
CASP8	RNF213-AS1	0.551319	4.00968e-31	postive
CHMP4B	FAM111A-DT	0.551098	4.28132e-31	postive
IL1B	PDE2A-AS2	0.550663	4.87063e-31	postive
TIRAP	MID1IP1-AS1	0.550491	5.12456e-31	postive
CHMP4B	NIFK-AS1	0.550442	5.19927e-31	postive
TIRAP	PSMD6-AS2	0.550289	5.43892e-31	postive
IRF2	LINC01560	0.550237	5.52319e-31	postive
CHMP4C	FAM201A	0.550187	5.60575e-31	postive
SCAF11	ACAP2-IT1	0.550039	5.85586e-31	postive
CHMP3	CTBP1-DT	0.549945	6.02135e-31	postive
CASP8	LINC01772	0.5498	6.2831e-31	postive
SCAF11	TNFRSF10A-AS1	0.549706	6.4612e-31	postive
GSDMA	NFE4	0.549699	6.47408e-31	postive
CASP6	MCM3AP-AS1	0.549543	6.77763e-31	postive
GZMA	TRBV11-2	0.549439	6.98864e-31	postive
PJVK	LINC00342	0.54925	7.38946e-31	postive
IL18	SNHG4	0.549189	7.52246e-31	postive
CASP8	YEATS2-AS1	0.548914	8.1562e-31	postive
GSDMA	TFAP2E-AS1	0.548726	8.62085e-31	postive
CASP1	RRN3P2	0.548459	9.32461e-31	postive
CHMP4B	UNC5B-AS1	0.548258	9.89142e-31	postive
CHMP4B	LINC01943	0.548073	1.0442e-30	postive
HMGB1	UBL7-AS1	0.547843	1.1169e-30	postive
CASP6	NRSN2-AS1	0.547828	1.12208e-30	postive
TP53	COX10-AS1	0.547387	1.27655e-30	postive
GSDMA	LINC00862	0.547249	1.32915e-30	postive
CASP4	NRAV	0.547123	1.37911e-30	postive
CASP6	EIF3J-DT	0.54677	1.5287e-30	postive
IL18	LINC01436	0.546733	1.54529e-30	postive
GSDMB	C3orf35	0.546732	1.5457e-30	postive
CASP5	L3MBTL4-AS1	0.546684	1.5675e-30	postive
CASP1	FMNL1-DT	0.546502	1.6533e-30	postive
AIM2	CORO1A-AS1	0.546104	1.85653e-30	postive
PJVK	CSGALNACT2-DT	0.546078	1.87073e-30	postive
SCAF11	LINC01515	0.545873	1.98573e-30	postive
CASP3	MIR4453HG	0.545808	2.0235e-30	postive
HMGB1	TRAF3IP2-AS1	0.545528	2.19553e-30	postive
NLRP3	LINC00426	0.545519	2.20105e-30	postive
SCAF11	NRAV	0.545362	2.30395e-30	postive
IRF1	LINC00539	0.545119	2.472e-30	postive
CHMP3	MCM3AP-AS1	0.544979	2.57449e-30	postive
IRF1	USP30-AS1	0.54488	2.64969e-30	postive
CHMP2A	ZSCAN16-AS1	0.544769	2.73624e-30	postive
BAK1	WARS2-AS1	0.544264	3.1675e-30	postive
BAX	ATP6V0D1-DT	0.544219	3.2092e-30	postive
NLRP3	LINC01943	0.544192	3.23471e-30	postive
TP53	SNHG29	0.54416	3.26455e-30	postive
CHMP4B	HCG18	0.544146	3.27806e-30	postive
TP53	NUTM2A-AS1	0.544123	3.29923e-30	postive
NLRP3	CHROMR	0.543997	3.42192e-30	postive
CHMP4B	NAV2-AS6	0.543961	3.45791e-30	postive
CASP6	CAPN10-DT	0.543921	3.49828e-30	postive
SCAF11	TRAF3IP2-AS1	0.543859	3.5619e-30	postive
CASP6	WAC-AS1	0.543854	3.5667e-30	postive
CHMP3	RNF213-AS1	0.543695	3.73448e-30	postive
CASP8	ATXN7L3-AS1	0.543655	3.77767e-30	postive
PJVK	PCBP1-AS1	0.543576	3.86544e-30	postive
AIM2	LCMT1-AS1	0.543379	4.09119e-30	postive
TIRAP	LINC01521	0.543261	4.23225e-30	postive
NOD1	LINC00702	0.542968	4.60603e-30	postive
CASP6	FAM201A	0.542831	4.79157e-30	postive
AIM2	LINC00460	0.542795	4.84133e-30	postive
CHMP3	LINC00920	0.542767	4.88073e-30	postive
CHMP4B	ZNF529-AS1	0.542585	5.14259e-30	postive
GSDMA	PTPRN2-AS1	0.542008	6.07091e-30	postive
CASP5	CYLD-AS1	0.541897	6.26804e-30	postive
IRF2	MIR4453HG	0.54124	7.56859e-30	postive
CASP1	NCK1-DT	0.541108	7.86074e-30	postive
CASP8	ABALON	0.540515	9.31294e-30	postive
GZMA	LINC00861	0.540497	9.36082e-30	postive
SCAF11	PSMA3-AS1	0.540395	9.63839e-30	postive
CHMP3	LINC01521	0.54015	1.03386e-29	postive
TP53	ARFGEF1-DT	0.540142	1.03601e-29	postive
CHMP4B	LINC01094	0.54007	1.05775e-29	postive
NLRC4	FMNL1-DT	0.540067	1.05863e-29	postive
CASP8	TNFRSF10A-AS1	0.539607	1.20702e-29	postive
IRF2	ZNF566-AS1	0.539411	1.27629e-29	postive
CASP4	MIR4435-2HG	0.539176	1.36456e-29	postive
CYCS	GP6-AS1	0.539103	1.39328e-29	postive
CHMP2A	DHX35-DT	0.539096	1.39595e-29	postive
NOD1	DUBR	0.539066	1.40788e-29	postive
CHMP4B	SPINT1-AS1	0.538904	1.47446e-29	postive
BAK1	LINC01011	0.538843	1.49997e-29	postive
CASP1	LINC02100	0.538832	1.50467e-29	postive
CHMP4B	SNHG3	0.538763	1.53481e-29	postive
NOD1	FMNL1-DT	0.538729	1.54964e-29	postive
CASP3	FGD5-AS1	0.538505	1.65116e-29	postive
CASP8	KANSL1L-AS1	0.538421	1.69138e-29	postive
TP53	LINC01106	0.538329	1.73588e-29	postive
GZMA	TSPOAP1-AS1	0.538319	1.74104e-29	postive
TP53	ZNF594-DT	0.538114	1.84529e-29	postive
CASP6	STARD7-AS1	0.538103	1.85094e-29	postive
CASP1	NFE4	0.538049	1.87946e-29	postive
GZMB	TFAP2E-AS1	0.537807	2.01306e-29	postive
SCAF11	STX18-AS1	0.537649	2.10522e-29	postive
BAK1	STARD7-AS1	0.537284	2.33387e-29	postive
BAK1	MFF-DT	0.536824	2.65817e-29	postive
CASP8	HCG18	0.536739	2.72262e-29	postive
CASP8	SBF2-AS1	0.536727	2.73211e-29	postive
IRF2	UBL7-AS1	0.536715	2.74094e-29	postive
BAK1	THAP9-AS1	0.536643	2.7971e-29	postive
BAK1	TTC39A-AS1	0.53661	2.82349e-29	postive
CASP1	LINC01679	0.53648	2.92937e-29	postive
TIRAP	CENATAC-DT	0.53633	3.05576e-29	postive
PLCG1	MCM3AP-AS1	0.536316	3.06768e-29	postive
CHMP3	MAP3K14-AS1	0.535567	3.7882e-29	postive
CASP1	PTPRN2-AS1	0.535317	4.06426e-29	postive
SCAF11	GMDS-DT	0.535001	4.44065e-29	postive
CHMP3	PRKAR1B-AS2	0.534997	4.44635e-29	postive
CHMP3	ZNF407-AS1	0.53496	4.49257e-29	postive
CASP6	CTBP1-DT	0.534871	4.60543e-29	postive
PLCG1	LINC01521	0.534863	4.61662e-29	postive
CASP4	LINC02605	0.534734	4.78569e-29	postive
TIRAP	ANKRD10-IT1	0.534398	5.25948e-29	postive
CHMP4B	HEIH	0.53418	5.58935e-29	postive
GZMA	FMNL1-DT	0.534041	5.81216e-29	postive
NLRC4	CHROMR	0.534031	5.82753e-29	postive
CHMP4B	HOMER3-AS1	0.5338	6.21597e-29	postive
NLRP3	DNM3OS	0.533781	6.25019e-29	postive
SCAF11	NFYC-AS1	0.533758	6.28932e-29	postive
IRF1	MIR155HG	0.533732	6.33643e-29	postive
CASP8	THAP9-AS1	0.533606	6.56241e-29	postive
HMGB1	DLEU2	0.533539	6.6866e-29	postive
IRF1	HLA-DQB1-AS1	0.533425	6.90315e-29	postive
SCAF11	FTX	0.533352	7.045e-29	postive
HMGB1	HCG18	0.533107	7.54385e-29	postive
BAK1	LINC02035	0.533061	7.64197e-29	postive
CHMP4B	HNRNPD-DT	0.533037	7.69252e-29	postive
CHMP3	LINC00847	0.533036	7.69402e-29	postive
BAK1	LINC02709	0.532962	7.85612e-29	postive
CHMP3	SEMA6A-AS1	0.532961	7.85687e-29	postive
TIRAP	EBLN3P	0.532926	7.93339e-29	postive
SCAF11	ZEB1-AS1	0.53283	8.14888e-29	postive
CHMP3	HMGN3-AS1	0.532571	8.75801e-29	postive
IRF1	TFAP2E-AS1	0.532434	9.09885e-29	postive
TP53	STARD7-AS1	0.532201	9.70947e-29	postive
IRF1	LINC02446	0.532044	1.0142e-28	postive
IRF2	OIP5-AS1	0.53201	1.02385e-28	postive
CASP3	CTBP1-DT	0.531863	1.06654e-28	postive
TNF	ARHGAP29-AS1	0.531732	1.106e-28	postive
NOD1	CEP250-AS1	0.531702	1.11512e-28	postive
SCAF11	UBA6-AS1	0.531606	1.14543e-28	postive
CASP8	SNHG4	0.531531	1.16944e-28	postive
SCAF11	SMG7-AS1	0.531339	1.23335e-28	postive
SCAF11	THAP9-AS1	0.530897	1.39391e-28	postive
CHMP3	ZNF32-AS2	0.530519	1.54784e-28	postive
TIRAP	SMG7-AS1	0.530341	1.62595e-28	postive
SCAF11	MIR4453HG	0.530191	1.69476e-28	postive
CASP4	LINC01943	0.530047	1.76359e-28	postive
CASP1	LINC00996	0.529996	1.78815e-28	postive
CASP6	LINC00205	0.52973	1.92478e-28	postive
IRF2	LINC01521	0.529682	1.95033e-28	postive
CASP6	LENG8-AS1	0.529592	1.99932e-28	postive
CHMP4B	LINC01106	0.529548	2.02337e-28	postive
CASP1	LINC02195	0.529345	2.13988e-28	postive
CASP3	PSMA3-AS1	0.529344	2.14056e-28	postive
BAX	PXN-AS1	0.529064	2.31215e-28	postive
CASP4	LINC02611	0.529029	2.33433e-28	postive
IRF2	MALINC1	0.528994	2.35733e-28	postive
CASP6	MFF-DT	0.528854	2.44974e-28	postive
GSDMA	ZFHX4-AS1	0.528711	2.54788e-28	postive
IL18	CLDN10-AS1	0.528663	2.58192e-28	postive
SCAF11	HM13-IT1	0.528589	2.63507e-28	postive
SCAF11	HSD17B1-AS1	0.528576	2.64429e-28	postive
AIM2	L3MBTL4-AS1	0.528443	2.74254e-28	postive
CASP6	PRKAR1B-AS2	0.528371	2.79707e-28	postive
IRF2	ZNF407-AS1	0.528239	2.90062e-28	postive
CASP8	NIFK-AS1	0.528231	2.90695e-28	postive
PYCARD	MIR4435-2HG	0.528066	3.04163e-28	postive
CHMP4B	GPRC5D-AS1	0.528036	3.06646e-28	postive
CHMP4C	OTUD6B-AS1	0.527968	3.12405e-28	postive
NOD1	CORO1A-AS1	0.5278	3.27186e-28	postive
CASP6	ABALON	0.527763	3.30503e-28	postive
HMGB1	PSMA3-AS1	0.527744	3.32188e-28	postive
BAX	ZFAS1	0.527503	3.54879e-28	postive
CHMP3	LINC00997	0.527255	3.79753e-28	postive
CASP1	LINC02328	0.527246	3.8069e-28	postive
CASP8	NRSN2-AS1	0.527072	3.99234e-28	postive
CHMP4B	ABALON	0.526933	4.14716e-28	postive
CASP8	LINC01560	0.5269	4.18552e-28	postive
PJVK	GEMIN7-AS1	0.526803	4.29739e-28	postive
CASP6	MIATNB	0.52671	4.40773e-28	postive
GSDMC	CFAP61-AS1	0.526704	4.4155e-28	postive
NOD1	CYLD-AS1	0.526423	4.76652e-28	postive
CASP8	NORAD	0.526144	5.14378e-28	postive
GZMB	PCED1B-AS1	0.525821	5.61748e-28	postive
SCAF11	WAC-AS1	0.525714	5.78213e-28	postive
PJVK	LINC00653	0.525706	5.79597e-28	postive
IRF2	TSPOAP1-AS1	0.525425	6.25485e-28	postive
IL1B	MIR155HG	0.525378	6.33621e-28	postive
IRF1	TRG-AS1	0.525377	6.33793e-28	postive
CHMP2A	SNHG25	0.525369	6.35142e-28	postive
HMGB1	DLEU1	0.524933	7.15098e-28	postive
CASP1	EML4-AS1	0.524851	7.31141e-28	postive
CHMP4B	ASH1L-AS1	0.524819	7.37399e-28	postive
BAX	PITPNA-AS1	0.524731	7.55233e-28	postive
NOD1	LINC02285	0.524671	7.67797e-28	postive
BAX	ZNF8-DT	0.524571	7.88718e-28	postive
CHMP3	NUTM2A-AS1	0.524564	7.90336e-28	postive
CHMP3	TNFRSF10A-AS1	0.524492	8.05972e-28	postive
TP53	HCG18	0.524442	8.16871e-28	postive
IL18	LINC00920	0.524423	8.21164e-28	postive
PJVK	LINC01176	0.524366	8.33836e-28	postive
TIRAP	LINC00863	0.524338	8.40263e-28	postive
CASP1	HCP5	0.524033	9.12585e-28	postive
IL18	HMGN3-AS1	0.523984	9.24678e-28	postive
SCAF11	KANSL1L-AS1	0.523983	9.25066e-28	postive
CASP8	ZNF32-AS2	0.523898	9.4641e-28	postive
CHMP4C	LINC01011	0.523879	9.51374e-28	postive
BAK1	ARHGEF2-AS2	0.523872	9.53128e-28	postive
SCAF11	PDCD6IP-DT	0.523766	9.80776e-28	postive
IRF2	NORAD	0.523627	1.01833e-27	postive
CASP8	CD27-AS1	0.523528	1.04612e-27	postive
HMGB1	COX10-AS1	0.523413	1.07911e-27	postive
PLCG1	HSD17B1-AS1	0.523261	1.12439e-27	postive
PLCG1	RASAL2-AS1	0.523138	1.16211e-27	postive
IRF2	MGC16275	0.522991	1.20928e-27	postive
SCAF11	LINC02038	0.522868	1.25001e-27	postive
SCAF11	USP46-DT	0.522835	1.26103e-27	postive
GSDMC	LINC02351	0.522799	1.2733e-27	postive
PLCG1	HCG18	0.522593	1.34609e-27	postive
NOD1	LINC00996	0.522555	1.36004e-27	postive
SCAF11	PPIC-AS1	0.522307	1.45396e-27	postive
CASP6	PFKP-DT	0.522173	1.50727e-27	postive
CASP6	JMJD1C-AS1	0.521986	1.58492e-27	postive
PLCG1	NORAD	0.521886	1.62805e-27	postive
SCAF11	TRAPPC12-AS1	0.521876	1.63226e-27	postive
CASP8	STX18-AS1	0.521847	1.64503e-27	postive
NLRP3	MACORIS	0.52167	1.7252e-27	postive
SCAF11	WARS2-AS1	0.521588	1.76396e-27	postive
PLCG1	CTBP1-DT	0.521466	1.82227e-27	postive
NOD1	LINC01197	0.521294	1.90854e-27	postive
CHMP2B	EBLN3P	0.521237	1.93811e-27	postive
BAK1	UBA6-AS1	0.521229	1.94205e-27	postive
NLRC4	LINC01679	0.52111	2.00516e-27	postive
NOD1	STARD7-AS1	0.521022	2.05285e-27	postive
CASP3	LINC01560	0.520948	2.09383e-27	postive
CHMP6	PXN-AS1	0.520696	2.23994e-27	postive
CHMP3	ZNF528-AS1	0.520525	2.34522e-27	postive
GSDME	LINC01410	0.520455	2.38936e-27	postive
CHMP3	PAN3-AS1	0.520179	2.57246e-27	postive
CHMP4B	JMJD1C-AS1	0.520146	2.5951e-27	postive
CASP1	LINC00839	0.520069	2.64912e-27	postive
PYCARD	CYTOR	0.519964	2.72446e-27	postive
CHMP3	AGAP2-AS1	0.51991	2.7638e-27	postive
IL1B	LINC01943	0.519855	2.80494e-27	postive
CASP4	NCK1-DT	0.519839	2.81637e-27	postive
SCAF11	LINC01772	0.519717	2.90953e-27	postive
CASP4	LINC01094	0.519602	3.00019e-27	postive
CASP8	HMGN3-AS1	0.519581	3.01747e-27	postive
GSDMC	LINC01638	0.519352	3.20758e-27	postive
PJVK	PAN3-AS1	0.519018	3.50598e-27	postive
CASP3	STARD4-AS1	0.518714	3.80067e-27	postive
TP53	WAC-AS1	0.518695	3.81981e-27	postive
NLRC4	HLA-DQB1-AS1	0.518638	3.87834e-27	postive
TIRAP	CTBP1-AS	0.51839	4.14252e-27	postive
CASP6	FBXL19-AS1	0.518319	4.22157e-27	postive
SCAF11	SBF2-AS1	0.518296	4.2476e-27	postive
CASP6	C2orf49-DT	0.518198	4.35905e-27	postive
IRF1	LINC02084	0.518045	4.53992e-27	postive
IL1B	LINC01150	0.518041	4.5448e-27	postive
PYCARD	LINC01978	0.518006	4.58745e-27	postive
CHMP3	PPIC-AS1	0.517622	5.07818e-27	postive
NLRP6	LINC02749	0.51759	5.12241e-27	postive
NLRP3	LINC00996	0.517319	5.50331e-27	postive
NOD1	NRSN2-AS1	0.517231	5.63307e-27	postive
NOD1	FGD5-AS1	0.517179	5.71125e-27	postive
SCAF11	FBXL19-AS1	0.517148	5.75769e-27	postive
CHMP3	ZNF594-DT	0.516861	6.21135e-27	postive
CHMP3	ANKRD10-IT1	0.516661	6.54895e-27	postive
CASP3	ZNF407-AS1	0.516597	6.65945e-27	postive
CASP4	LINC00623	0.516265	7.27041e-27	postive
CHMP3	LINC02298	0.51622	7.35721e-27	postive
IL18	LINC00342	0.516179	7.43769e-27	postive
CASP3	EBLN3P	0.516079	7.63635e-27	postive
SCAF11	NCBP2-AS1	0.515911	7.98113e-27	postive
CHMP4B	CYTOR	0.515863	8.08336e-27	postive
CASP8	ADNP-AS1	0.515661	8.52461e-27	postive
CHMP3	ZKSCAN7-AS1	0.515602	8.65693e-27	postive
TP53	EIF3J-DT	0.515587	8.69064e-27	postive
TP53	ABALON	0.515573	8.72352e-27	postive
CHMP4B	SNHG17	0.515412	9.10163e-27	postive
NLRC4	HOMER3-AS1	0.515207	9.60395e-27	postive
GZMA	PIK3R5-DT	0.51513	9.80074e-27	postive
IL1B	L3MBTL4-AS1	0.515076	9.94161e-27	postive
CASP8	LINC01011	0.515045	1.00219e-26	postive
GSDMB	GARS1-DT	0.514972	1.02159e-26	postive
NOD1	LINC00294	0.514956	1.02602e-26	postive
NOD1	LINC00342	0.514831	1.06029e-26	postive
CASP8	CAPN10-DT	0.514813	1.06533e-26	postive
IL18	SEC24B-AS1	0.514794	1.07059e-26	postive
BAK1	MAPKAPK5-AS1	0.514784	1.07328e-26	postive
CASP6	YEATS2-AS1	0.514715	1.0929e-26	postive
GZMB	HLA-DQB1-AS1	0.514714	1.09317e-26	postive
GZMA	PSMB8-AS1	0.5145	1.1563e-26	postive
AIM2	PICSAR	0.514388	1.19095e-26	postive
NOD2	LINC00539	0.514374	1.19537e-26	postive
HMGB1	FGD5-AS1	0.514154	1.26612e-26	postive
CHMP3	COX10-AS1	0.514125	1.27589e-26	postive
CHMP3	GMDS-DT	0.514004	1.3168e-26	postive
GZMA	RRN3P2	0.513951	1.33534e-26	postive
TIRAP	SGMS1-AS1	0.513859	1.36762e-26	postive
CHMP4B	SNHG1	0.513806	1.38676e-26	postive
BAX	SNHG12	0.51363	1.45217e-26	postive
TIRAP	LINC00630	0.513546	1.48436e-26	postive
IRF1	ETV7-AS1	0.513401	1.54187e-26	postive
NLRP3	HLA-DQB1-AS1	0.513376	1.55202e-26	postive
CASP6	NIFK-AS1	0.513361	1.55814e-26	postive
CHMP3	LINC01094	0.513355	1.56039e-26	postive
CASP6	NOP14-AS1	0.51321	1.62076e-26	postive
CASP4	FMNL1-DT	0.513165	1.63982e-26	postive
CHMP4B	LINC01836	0.51295	1.7343e-26	postive
PJVK	RAD51-AS1	0.512874	1.76902e-26	postive
SCAF11	ADNP-AS1	0.512742	1.83102e-26	postive
TIRAP	PAXBP1-AS1	0.512298	2.05553e-26	postive
NOD1	TFAP2E-AS1	0.512252	2.08065e-26	postive
IRF1	PCED1B-AS1	0.512181	2.1192e-26	postive
CHMP6	HSD17B1-AS1	0.51216	2.13093e-26	postive
CHMP4C	ZNNT1	0.511794	2.34341e-26	postive
PJVK	ASH1L-AS1	0.511572	2.48278e-26	postive
IRF1	CYLD-AS1	0.511527	2.51175e-26	postive
IL1B	TFAP2E-AS1	0.511469	2.54989e-26	postive
SCAF11	PAXBP1-AS1	0.511464	2.55316e-26	postive
IRF1	LINC01943	0.511353	2.62813e-26	postive
CHMP4B	PFKP-DT	0.511233	2.71087e-26	postive
CHMP4B	UBA6-AS1	0.511042	2.84848e-26	postive
CASP6	HCG18	0.510967	2.90447e-26	postive
GZMA	ANKRD44-AS1	0.510782	3.04711e-26	postive
CHMP3	ITGB1-DT	0.510089	3.64553e-26	postive
SCAF11	NARF-IT1	0.510081	3.65327e-26	postive
CASP8	HSD17B1-AS1	0.509951	3.77757e-26	postive
CHMP4B	NUTM2B-AS1	0.509849	3.87848e-26	postive
TIRAP	ZNRD2-AS1	0.509808	3.9196e-26	postive
NOD1	NORAD	0.509555	4.18432e-26	postive
GZMB	CYLD-AS1	0.509537	4.2044e-26	postive
CASP8	OIP5-AS1	0.509318	4.44864e-26	postive
IL18	CLLU1-AS1	0.5093	4.46875e-26	postive
IL18	NKILA	0.509	4.82821e-26	postive
CHMP4B	NCK1-DT	0.508959	4.87971e-26	postive
CASP4	ATP6V0D1-DT	0.508848	5.02019e-26	postive
TNF	ASH1L-AS1	0.508834	5.03923e-26	postive
BAK1	NDUFB2-AS1	0.50871	5.20228e-26	postive
CASP3	TRAF3IP2-AS1	0.508607	5.34098e-26	postive
BAK1	MELTF-AS1	0.508537	5.43797e-26	postive
NOD1	MAP3K14-AS1	0.508414	5.61375e-26	postive
CASP8	CHROMR	0.508136	6.02837e-26	postive
CHMP4B	MIR181A2HG	0.50813	6.03777e-26	postive
CASP6	HMGN3-AS1	0.508044	6.17349e-26	postive
CHMP4B	MELTF-AS1	0.507921	6.37007e-26	postive
SCAF11	CTBP1-AS	0.507853	6.48303e-26	postive
CASP8	INE1	0.507806	6.5609e-26	postive
CHMP3	OIP5-AS1	0.507714	6.71873e-26	postive
CHMP2A	TP53TG1	0.507568	6.97446e-26	postive
CASP6	LINC00342	0.507553	7.00207e-26	postive
CHMP4B	LINC02035	0.507532	7.03974e-26	postive
PLCG1	ZBTB11-AS1	0.507448	7.19229e-26	postive
TIRAP	UBE2Q1-AS1	0.507444	7.19909e-26	postive
CASP5	PCED1B-AS1	0.507321	7.43089e-26	postive
CASP8	GARS1-DT	0.507304	7.46314e-26	postive
CASP8	TTC23L-AS1	0.507269	7.52917e-26	postive
CASP6	CD27-AS1	0.507186	7.69145e-26	postive
CASP6	ARHGEF2-AS2	0.507168	7.72767e-26	postive
BAX	NDUFB2-AS1	0.506996	8.07408e-26	postive
CHMP4B	MYG1-AS1	0.506979	8.10923e-26	postive
NLRP3	MIR223HG	0.506844	8.39551e-26	postive
CASP1	LINC02446	0.5067	8.70909e-26	postive
CHMP3	OBSCN-AS1	0.506534	9.08612e-26	postive
NOD2	TFAP2E-AS1	0.50648	9.21344e-26	postive
NOD1	PTOV1-AS1	0.506423	9.34849e-26	postive
CASP6	LINC02709	0.50626	9.74359e-26	postive
PLCG1	LINC01560	0.50622	9.84429e-26	postive
HMGB1	LINC01560	0.505733	1.11471e-25	postive
CHMP3	LINC00294	0.505605	1.1516e-25	postive
CHMP4B	SNHG21	0.50558	1.15875e-25	postive
IRF2	LINC02035	0.505491	1.18552e-25	postive
TNF	MRPS30-DT	0.505423	1.20626e-25	postive
CASP3	ZNF566-AS1	0.50534	1.23181e-25	postive
IL18	CAPN10-DT	0.505331	1.23476e-25	postive
PLCG1	ABALON	0.505195	1.27823e-25	postive
PJVK	H1-10-AS1	0.504921	1.37046e-25	postive
NLRP3	LINC02773	0.50482	1.40578e-25	postive
NLRC4	LINC00426	0.50476	1.42753e-25	postive
NLRP3	HOTAIRM1	0.504675	1.45884e-25	postive
NOD1	THAP9-AS1	0.504551	1.50538e-25	postive
BAX	ARHGEF2-AS2	0.504482	1.53189e-25	postive
CASP6	NNT-AS1	0.504443	1.54703e-25	postive
CASP1	LINC00892	0.504401	1.5635e-25	postive
IL6	RASSF8-AS1	0.504399	1.56464e-25	postive
HMGB1	LINC00294	0.504378	1.57281e-25	postive
TIRAP	NADK2-AS1	0.504307	1.60143e-25	postive
IRF2	WAKMAR2	0.504235	1.63092e-25	postive
CHMP3	NUTM2B-AS1	0.504093	1.69053e-25	postive
SCAF11	HCG15	0.504062	1.70395e-25	postive
HMGB1	LINC00630	0.504056	1.7066e-25	postive
NOD1	LINC02773	0.504021	1.72178e-25	postive
CASP8	PKD1P6-NPIPP1	0.504	1.73118e-25	postive
SCAF11	MKLN1-AS	0.503845	1.80048e-25	postive
CHMP3	YEATS2-AS1	0.503578	1.92624e-25	postive
CASP1	PIK3R5-DT	0.50352	1.95432e-25	postive
SCAF11	EIF3J-DT	0.503462	1.9835e-25	postive
CHMP2A	CD2AP-DT	0.503278	2.07759e-25	postive
GZMA	LINC01679	0.503222	2.10746e-25	postive
CASP8	LINC01948	0.503092	2.17759e-25	postive
CASP6	ATXN7L3-AS1	0.502958	2.25252e-25	postive
CASP8	SEC24B-AS1	0.502821	2.33206e-25	postive
CASP4	SNHG12	0.50246	2.55413e-25	postive
CHMP3	ASH1L-AS1	0.502435	2.57002e-25	postive
CASP8	UBE2Q1-AS1	0.501762	3.04466e-25	postive
BAX	MYG1-AS1	0.501653	3.1294e-25	postive
PLCG1	RNF216P1	0.501607	3.16548e-25	postive
CASP4	SOCAR	0.501586	3.18242e-25	postive
SCAF11	UCKL1-AS1	0.501488	3.26217e-25	postive
NLRP3	PELATON	0.501241	3.47073e-25	postive
GSDMB	KANSL1L-AS1	0.501201	3.50572e-25	postive
BAK1	RNF216P1	0.501119	3.57795e-25	postive
SCAF11	LENG8-AS1	0.501098	3.59696e-25	postive
NLRC4	CORO1A-AS1	0.501088	3.60627e-25	postive
IRF2	CENATAC-DT	0.500968	3.7161e-25	postive
IL18	PAX8-AS1	0.500924	3.75767e-25	postive
CHMP4B	LINC00342	0.500855	3.82331e-25	postive
TP53	LINC01011	0.500752	3.92371e-25	postive
CASP8	WAC-AS1	0.500696	3.97903e-25	postive
NOD2	CYLD-AS1	0.500649	4.02551e-25	postive
NLRC4	LINC00892	0.500644	4.03135e-25	postive
IL18	LINC01948	0.500418	4.26534e-25	postive
CHMP4B	BACE1-AS	0.500057	4.66848e-25	postive
CASP8	ZEB1-AS1	0.500012	4.72098e-25	postive
PJVK	MRPS30-DT	0.499993	4.74362e-25	postive
BAK1	SNHG12	0.499978	4.76178e-25	postive
TIRAP	XPC-AS1	0.499898	4.85775e-25	postive
NLRC4	RRN3P2	0.499775	5.00957e-25	postive
SCAF11	PKD1P6-NPIPP1	0.499517	5.34242e-25	postive
BAK1	LINC00265	0.499313	5.62169e-25	postive
TP53	LINC00342	0.499295	5.64694e-25	postive
PLCG1	LINC00863	0.499262	5.69317e-25	postive
CHMP4B	GIHCG	0.499216	5.75917e-25	postive
CHMP3	LENG8-AS1	0.499185	5.80487e-25	postive
CASP4	UBA6-AS1	0.499167	5.83069e-25	postive
CASP8	LINC01376	0.499132	5.88148e-25	postive
IL18	THBS3-AS1	0.499001	6.07661e-25	postive
NLRP3	RPH3AL-AS1	0.498992	6.09062e-25	postive
CHMP4B	LINC02709	0.498793	6.4001e-25	postive
CHMP4B	CLCA4-AS1	0.49871	6.53361e-25	postive
CHMP4B	CHASERR	0.498537	6.82135e-25	postive
CHMP4C	LINC02298	0.498526	6.84002e-25	postive
IL1B	PTPRN2-AS1	0.49851	6.86581e-25	postive
PLCG1	STARD7-AS1	0.498509	6.86859e-25	postive
HMGB1	CHROMR	0.498505	6.87546e-25	postive
IRF2	MAP3K14-AS1	0.498483	6.91205e-25	postive
IRF2	LINC01278	0.498406	7.047e-25	postive
CHMP3	LINC00957	0.498393	7.07002e-25	postive
TIRAP	LINC01719	0.498257	7.31159e-25	postive
CHMP4B	ZNF433-AS1	0.498002	7.79063e-25	postive
CHMP2A	TRIM52-AS1	0.49799	7.81363e-25	postive
CHMP4C	LINC01948	0.497967	7.85782e-25	postive
SCAF11	LAMC1-AS1	0.497926	7.93961e-25	postive
AIM2	ZFHX4-AS1	0.497875	8.04005e-25	postive
CHMP3	NDUFB2-AS1	0.497758	8.27726e-25	postive
CASP6	ZNF594-DT	0.497613	8.58016e-25	postive
CHMP3	LINC01978	0.497295	9.28271e-25	postive
CHMP4B	PRANCR	0.497265	9.352e-25	postive
CHMP4B	OBSCN-AS1	0.497103	9.73503e-25	postive
CHMP3	TMEM14B-DT	0.496986	1.00227e-24	postive
HMGB1	PSPC1-AS2	0.496799	1.04956e-24	postive
CASP3	LINC00205	0.496741	1.06487e-24	postive
NLRC4	FCHO2-DT	0.496719	1.07064e-24	postive
CHMP4B	ARFGEF1-DT	0.496647	1.0898e-24	postive
TIRAP	LINC02256	0.496638	1.09227e-24	postive
CHMP2B	CTBP1-DT	0.496606	1.10097e-24	postive
CASP4	PSMB8-AS1	0.496569	1.11105e-24	postive
CHMP3	INE1	0.496545	1.11766e-24	postive
CASP8	RAD51-AS1	0.496532	1.12125e-24	postive
NOD1	XPC-AS1	0.496519	1.12487e-24	postive
PJVK	GARS1-DT	0.496257	1.20015e-24	postive
CHMP4C	ARHGEF2-AS2	0.496114	1.24319e-24	postive
CASP6	LINC01106	0.495962	1.29064e-24	postive
GSDMC	TM4SF19-AS1	0.495925	1.30253e-24	postive
GSDMA	PCED1B-AS1	0.495914	1.30597e-24	postive
IL1B	PICSAR	0.495542	1.43156e-24	postive
CHMP7	TSPOAP1-AS1	0.495466	1.45851e-24	postive
IRF2	CYLD-AS1	0.495205	1.55551e-24	postive
CHMP7	LINC00630	0.495147	1.57784e-24	postive
PLCG1	RAMP2-AS1	0.495031	1.62336e-24	postive
BAX	PRR7-AS1	0.494967	1.64919e-24	postive
CHMP7	FAM111A-DT	0.494918	1.66889e-24	postive
CHMP4B	LINC00992	0.494874	1.68741e-24	postive
CASP4	LINC02285	0.494799	1.71849e-24	postive
CASP6	OBSCN-AS1	0.494708	1.75728e-24	postive
TIRAP	HM13-IT1	0.494524	1.83863e-24	postive
CHMP3	LINC01772	0.49433	1.92836e-24	postive
SCAF11	PABPC4-AS1	0.494237	1.97268e-24	postive
CASP1	LINC02605	0.494197	1.99236e-24	postive
TP53	SNHG32	0.494169	2.00601e-24	postive
BAK1	SNHG28	0.494133	2.02386e-24	postive
CASP6	PPP1R26-AS1	0.49413	2.02511e-24	postive
TIRAP	PKD1P6-NPIPP1	0.494028	2.07641e-24	postive
SCAF11	MID1IP1-AS1	0.493856	2.16623e-24	postive
CHMP4C	WARS2-AS1	0.493842	2.17324e-24	postive
GZMB	LINC02285	0.493822	2.18389e-24	postive
SCAF11	GP6-AS1	0.493705	2.24784e-24	postive
IRF2	COX10-AS1	0.493425	2.40678e-24	postive
PJVK	C2orf49-DT	0.493406	2.41815e-24	postive
HMGB1	PAN3-AS1	0.493233	2.5229e-24	postive
PLCG1	PTOV1-AS1	0.493104	2.60327e-24	postive
CASP8	PAXIP1-AS2	0.49283	2.78394e-24	postive
HMGB1	GMDS-DT	0.492755	2.83528e-24	postive
CHMP3	LINC01278	0.492744	2.84259e-24	postive
CHMP4B	DDX11-AS1	0.492609	2.93802e-24	postive
CHMP4B	TRAF3IP2-AS1	0.492189	3.25444e-24	postive
CHMP7	EBLN3P	0.492165	3.27381e-24	postive
IL1B	HOMER3-AS1	0.49216	3.27779e-24	postive
NOD1	TMEM14B-DT	0.4921	3.32618e-24	postive
AIM2	LINC00294	0.492076	3.3454e-24	postive
CHMP4B	LINC02019	0.492002	3.40674e-24	postive
CHMP3	MIR3936HG	0.491961	3.44046e-24	postive
CHMP3	NIFK-AS1	0.491926	3.46982e-24	postive
CASP4	MIATNB	0.49179	3.58628e-24	postive
SCAF11	REPIN1-AS1	0.491785	3.5913e-24	postive
PJVK	KANSL1L-AS1	0.491725	3.64344e-24	postive
CHMP4B	LINC00205	0.491652	3.70932e-24	postive
BAX	ASH1L-AS1	0.491592	3.76328e-24	postive
CHMP4B	LINC00294	0.491572	3.78243e-24	postive
TIRAP	ZNF32-AS2	0.491538	3.81331e-24	postive
SCAF11	ZKSCAN7-AS1	0.491524	3.82638e-24	postive
CHMP4B	TMEM51-AS1	0.491484	3.86385e-24	postive
BAK1	LINC01094	0.491449	3.89675e-24	postive
SCAF11	MIF4GD-DT	0.491424	3.92024e-24	postive
GZMA	LINC02273	0.491374	3.96819e-24	postive
CASP6	RNF213-AS1	0.491241	4.09852e-24	postive
SCAF11	NUTM2B-AS1	0.491194	4.14613e-24	postive
NOD1	LINC00539	0.491165	4.17537e-24	postive
CASP8	TMCO1-AS1	0.491123	4.2174e-24	postive
HMGB1	RNF213-AS1	0.491094	4.24811e-24	postive
IL1B	LINC00539	0.491066	4.2771e-24	postive
CASP5	TRG-AS1	0.491005	4.34077e-24	postive
CASP3	HCG15	0.490821	4.53814e-24	postive
CHMP4B	LINC00847	0.490818	4.54168e-24	postive
NOD1	UBE2Q1-AS1	0.490812	4.54868e-24	postive
TIRAP	GMDS-DT	0.490764	4.60217e-24	postive
SCAF11	TAPT1-AS1	0.490645	4.73687e-24	postive
HMGB1	EBLN3P	0.490341	5.0986e-24	postive
IRF1	ITGB2-AS1	0.490301	5.14787e-24	postive
PJVK	LENG8-AS1	0.490255	5.20613e-24	postive
CHMP4B	SREBF2-AS1	0.490065	5.45119e-24	postive
CASP1	CLCA4-AS1	0.490052	5.46795e-24	postive
TNF	LINC01106	0.490012	5.52062e-24	postive
GSDME	ZKSCAN7-AS1	0.48968	5.98281e-24	postive
CASP1	LINC01857	0.489632	6.0523e-24	postive
IRF2	SAP30-DT	0.489596	6.10542e-24	postive
CASP6	STX18-AS1	0.48958	6.1283e-24	postive
BAX	HNRNPD-DT	0.489501	6.24719e-24	postive
NLRP3	NR2F2-AS1	0.489407	6.39011e-24	postive
NOD1	LINC00630	0.489329	6.51216e-24	postive
TIRAP	ZNF566-AS1	0.489325	6.51731e-24	postive
CHMP4B	ZNF8-DT	0.489142	6.81244e-24	postive
IL18	MIR222HG	0.488919	7.1876e-24	postive
CASP6	MELTF-AS1	0.488901	7.22031e-24	postive
SCAF11	C2orf49-DT	0.488885	7.24714e-24	postive
CHMP3	LINC01876	0.488809	7.38173e-24	postive
CASP8	XPC-AS1	0.488808	7.38264e-24	postive
HMGB1	SAP30-DT	0.488604	7.7546e-24	postive
CHMP3	RBPMS-AS1	0.488595	7.7721e-24	postive
CHMP4B	TTC23L-AS1	0.488589	7.78277e-24	postive
CHMP6	LINC00910	0.488584	7.7919e-24	postive
GZMA	EML4-AS1	0.488542	7.87211e-24	postive
CHMP3	TBILA	0.488485	7.98087e-24	postive
CHMP3	ARHGEF2-AS2	0.488441	8.06553e-24	postive
IL18	MAP3K20-AS1	0.48839	8.16533e-24	postive
NLRP3	LINC01197	0.488308	8.32658e-24	postive
BAX	SNHG17	0.488287	8.36914e-24	postive
TNF	THBS3-AS1	0.488188	8.57198e-24	postive
BAX	SBF2-AS1	0.488185	8.57674e-24	postive
BAK1	FBXL19-AS1	0.488107	8.73948e-24	postive
BAK1	LINC00630	0.488069	8.82054e-24	postive
CASP6	ASB16-AS1	0.488061	8.83751e-24	postive
CHMP4B	MFF-DT	0.48792	9.14235e-24	postive
CASP6	KANSL1L-AS1	0.487903	9.18009e-24	postive
CHMP2B	MCM3AP-AS1	0.487864	9.26627e-24	postive
BAK1	PTOV1-AS1	0.487804	9.39905e-24	postive
IRF2	MBNL1-AS1	0.487794	9.4229e-24	postive
BAK1	POLH-AS1	0.487763	9.49282e-24	postive
GSDMB	PDC-AS1	0.487753	9.51639e-24	postive
TIRAP	HSD17B1-AS1	0.487607	9.85466e-24	postive
IL18	ASH1L-AS1	0.487574	9.93247e-24	postive
SCAF11	ZNF566-AS1	0.487412	1.03272e-23	postive
CHMP4B	DUBR	0.487354	1.04728e-23	postive
CHMP4B	ZNF674-AS1	0.487347	1.04886e-23	postive
TP53	SNHG20	0.48734	1.0507e-23	postive
GSDMA	LINC01116	0.487211	1.08362e-23	postive
CHMP2A	ARF4-AS1	0.487106	1.11128e-23	postive
IRF2	GMDS-DT	0.487057	1.12443e-23	postive
BAK1	SNHG1	0.486918	1.16253e-23	postive
CASP8	LINC00294	0.486759	1.20746e-23	postive
CHMP4B	LINC02285	0.486758	1.2078e-23	postive
CHMP4B	LINC02649	0.486733	1.21517e-23	postive
TNF	PRR7-AS1	0.486627	1.2464e-23	postive
SCAF11	HMGN3-AS1	0.486508	1.28223e-23	postive
NOD1	PCED1B-AS1	0.486379	1.32248e-23	postive
CASP3	FAM111A-DT	0.486355	1.33021e-23	postive
TNF	PFKP-DT	0.486171	1.38994e-23	postive
CASP6	TMCO1-AS1	0.486026	1.43893e-23	postive
AIM2	FMNL1-DT	0.486013	1.44338e-23	postive
PJVK	EIF3J-DT	0.485877	1.49083e-23	postive
PLCG1	LINC00852	0.485847	1.50157e-23	postive
CHMP4B	CHROMR	0.485815	1.51297e-23	postive
CASP8	TMEM14B-DT	0.485757	1.53424e-23	postive
AIM2	CASC15	0.485519	1.62369e-23	postive
NOD1	LINC00654	0.48545	1.6507e-23	postive
TP53	GPRC5D-AS1	0.485423	1.66128e-23	postive
ELANE	LINC01182	0.485316	1.70406e-23	postive
AIM2	MIR222HG	0.485204	1.75046e-23	postive
NOD1	PKD1P6-NPIPP1	0.485114	1.78802e-23	postive
TP53	NRAV	0.485051	1.81522e-23	postive
PJVK	MIR3936HG	0.485043	1.81855e-23	postive
PLCG1	ZNF674-AS1	0.485008	1.83384e-23	postive
CHMP4B	NKILA	0.484982	1.84539e-23	postive
CHMP2B	CEP192-DT	0.484916	1.87469e-23	postive
BAX	STARD7-AS1	0.484777	1.93771e-23	postive
PJVK	SUV39H2-DT	0.484737	1.95583e-23	postive
NOD1	MCM3AP-AS1	0.484668	1.98827e-23	postive
NOD1	HAND2-AS1	0.484651	1.99645e-23	postive
PLCG1	NUTM2A-AS1	0.484649	1.99726e-23	postive
GSDME	NRSN2-AS1	0.484628	2.00753e-23	postive
ELANE	LINC01482	0.484586	2.02739e-23	postive
CHMP4B	LINC00630	0.484539	2.05014e-23	postive
CHMP4B	THAP9-AS1	0.484507	2.06572e-23	postive
CASP5	SNHG3	0.484498	2.07047e-23	postive
TIRAP	INE1	0.484405	2.11664e-23	postive
CASP4	LINC02019	0.484279	2.18102e-23	postive
CASP8	PTOV1-AS1	0.484251	2.19554e-23	postive
PJVK	LINC02604	0.484209	2.21738e-23	postive
GZMA	LINC01857	0.484196	2.22403e-23	postive
CHMP4B	TBILA	0.484157	2.24469e-23	postive
GZMA	ITGA6-AS1	0.48411	2.27029e-23	postive
IL1B	NFE4	0.48406	2.29726e-23	postive
CHMP3	BOLA3-AS1	0.484048	2.30345e-23	postive
GSDME	CLCA4-AS1	0.484004	2.32797e-23	postive
CHMP4B	DNAJC9-AS1	0.483974	2.34441e-23	postive
IL18	CD27-AS1	0.483823	2.4297e-23	postive
CHMP4B	NOP14-AS1	0.483766	2.46277e-23	postive
TP53	DUBR	0.483572	2.57881e-23	postive
BAK1	LINC00205	0.483559	2.58685e-23	postive
PJVK	MATN1-AS1	0.483529	2.60534e-23	postive
GZMA	LINC01615	0.483487	2.63124e-23	postive
GSDMC	UST-AS2	0.483364	2.70862e-23	postive
PRKACA	LINC02688	0.48334	2.72436e-23	postive
BAK1	LINC01836	0.483272	2.76844e-23	postive
SCAF11	MALINC1	0.48323	2.79626e-23	postive
CASP3	LINC00630	0.483175	2.83289e-23	postive
NOD1	LINC01679	0.483161	2.84223e-23	postive
CHMP3	NAV2-AS6	0.483127	2.86486e-23	postive
CASP4	LINC00847	0.483082	2.89564e-23	postive
BAK1	LINC02649	0.482998	2.95375e-23	postive
CASP6	FAM160A1-DT	0.482777	3.11232e-23	postive
SCAF11	WAKMAR2	0.482725	3.15037e-23	postive
TP53	JMJD1C-AS1	0.482664	3.19608e-23	postive
GSDMA	TRG-AS1	0.482659	3.20052e-23	postive
NOD1	ATP2B1-AS1	0.482619	3.23051e-23	postive
IL1B	LINC00839	0.482553	3.28125e-23	postive
NOD1	ZNF407-AS1	0.482518	3.30816e-23	postive
BAX	SNHG8	0.482389	3.41082e-23	postive
SCAF11	UBL7-AS1	0.482356	3.43732e-23	postive
CHMP7	ZKSCAN7-AS1	0.482236	3.53616e-23	postive
CASP4	CYTOR	0.482189	3.57515e-23	postive
TP53	ASH1L-AS1	0.482109	3.64325e-23	postive
CASP1	MACORIS	0.482042	3.70179e-23	postive
IL18	MIR4435-2HG	0.481945	3.78722e-23	postive
CHMP3	LINC02709	0.481932	3.79899e-23	postive
CHMP3	VIM-AS1	0.481719	3.99395e-23	postive
BAK1	MCM3AP-AS1	0.481693	4.01866e-23	postive
NOD1	WAKMAR2	0.481641	4.06851e-23	postive
GSDME	LINC00665	0.481588	4.1194e-23	postive
TP53	ALOX12-AS1	0.481565	4.1418e-23	postive
BAK1	TFAP2A-AS1	0.481499	4.20579e-23	postive
CASP8	DUBR	0.4812	4.5129e-23	postive
GSDMA	BNC2-AS1	0.481137	4.57939e-23	postive
IRF2	NCK1-DT	0.480977	4.75539e-23	postive
CASP8	LINC02709	0.480838	4.91254e-23	postive
NLRP3	TSPOAP1-AS1	0.480762	5.00086e-23	postive
IRF1	MMP25-AS1	0.480752	5.01272e-23	postive
NOD1	MFF-DT	0.480699	5.0764e-23	postive
NOD2	MIR155HG	0.480656	5.12684e-23	postive
CHMP4C	NRAV	0.480609	5.18375e-23	postive
NOD1	WARS2-AS1	0.480601	5.19327e-23	postive
TIRAP	C1orf220	0.480578	5.22145e-23	postive
IL18	NAV2-AS6	0.480364	5.49089e-23	postive
IRF2	RNF213-AS1	0.480323	5.54413e-23	postive
PLCG1	UCKL1-AS1	0.480259	5.62783e-23	postive
BAX	RNF216P1	0.48019	5.71949e-23	postive
IL1B	LINC00862	0.479949	6.05079e-23	postive
CHMP2B	HCG18	0.479948	6.05168e-23	postive
CHMP2B	MFF-DT	0.479926	6.08347e-23	postive
NOD1	ACAP2-IT1	0.479829	6.22342e-23	postive
GSDMA	ITGB2-AS1	0.47972	6.38345e-23	postive
CHMP4B	RNF216P1	0.479675	6.45181e-23	postive
PJVK	NIFK-AS1	0.479653	6.48473e-23	postive
CHMP4B	HMGN3-AS1	0.479612	6.54663e-23	postive
TP53	MIATNB	0.47961	6.54985e-23	postive
NOD1	ARHGEF2-AS2	0.479569	6.61373e-23	postive
TIRAP	RHOA-IT1	0.479568	6.61495e-23	postive
CASP6	TMEM51-AS1	0.479516	6.69569e-23	postive
NLRP3	ITGA6-AS1	0.479478	6.75527e-23	postive
SCAF11	ASB16-AS1	0.479461	6.78279e-23	postive
CASP5	PTPRN2-AS1	0.479455	6.79205e-23	postive
BAK1	ARHGAP31-AS1	0.479326	6.99937e-23	postive
IRF2	RAB33B-AS1	0.479252	7.12201e-23	postive
GZMB	PDE2A-AS2	0.479182	7.23833e-23	postive
AIM2	DLGAP1-AS2	0.479171	7.2572e-23	postive
SCAF11	LINC00294	0.478987	7.57566e-23	postive
CASP6	PTOV1-AS1	0.478819	7.87809e-23	postive
SCAF11	LINC01376	0.478631	8.23141e-23	postive
CHMP3	NPTN-IT1	0.478518	8.45047e-23	postive
NOD1	LINC01560	0.478449	8.58841e-23	postive
CASP4	PFKP-DT	0.47844	8.60514e-23	postive
NOD1	ZNF32-AS2	0.478309	8.87243e-23	postive
GSDMD	SNHG6	0.478201	9.09797e-23	postive
CASP8	PPIC-AS1	0.478175	9.15357e-23	postive
BAX	CCNT2-AS1	0.478162	9.18045e-23	postive
NOD1	RNF213-AS1	0.478129	9.25305e-23	postive
PJVK	STAG3L5P-PVRIG2P-PILRB	0.478122	9.26733e-23	postive
CASP6	ZKSCAN2-DT	0.478048	9.42862e-23	postive
IL18	PAN3-AS1	0.477971	9.59806e-23	postive
IL1B	PELATON	0.477921	9.71103e-23	postive
CASP8	MIR4453HG	0.477891	9.77837e-23	postive
IRF2	ASB16-AS1	0.477798	9.99113e-23	postive
NOD1	KDM2B-DT	0.477593	1.048e-22	postive
IL18	THAP9-AS1	0.477521	1.06553e-22	postive
CHMP4B	PANK2-AS1	0.477494	1.07243e-22	postive
NOD1	ANKRD10-IT1	0.477432	1.08777e-22	postive
NOD1	PTPRN2-AS1	0.47735	1.10873e-22	postive
CHMP4B	PAN3-AS1	0.477314	1.11805e-22	postive
CASP8	SEMA6A-AS1	0.477278	1.12748e-22	postive
NOD1	MIR503HG	0.47723	1.14004e-22	postive
GSDMA	MACORIS	0.477182	1.15294e-22	postive
CASP5	LOXL1-AS1	0.476958	1.21423e-22	postive
CASP4	HEIH	0.476893	1.23274e-22	postive
CASP4	CLCA4-AS1	0.476869	1.23954e-22	postive
CHMP4B	ZNF561-AS1	0.476805	1.258e-22	postive
TNF	KIF1C-AS1	0.476783	1.2646e-22	postive
GSDMA	CHROMR	0.47669	1.29201e-22	postive
IRF2	HSD17B1-AS1	0.476657	1.30179e-22	postive
NOD1	LINC02861	0.476561	1.33132e-22	postive
BAX	MIR4733HG	0.476528	1.34139e-22	postive
CHMP3	LINC00205	0.476455	1.36433e-22	postive
BAK1	YEATS2-AS1	0.476423	1.37447e-22	postive
IRF2	NFYC-AS1	0.476256	1.42851e-22	postive
CHMP4B	ZNF197-AS1	0.476219	1.44084e-22	postive
SCAF11	TBC1D8-AS1	0.476207	1.44462e-22	postive
CHMP3	DGUOK-AS1	0.476079	1.48807e-22	postive
CHMP4B	LINC00920	0.476005	1.51366e-22	postive
IRF2	ZEB1-AS1	0.475996	1.51708e-22	postive
CHMP2B	ATXN7L3-AS1	0.475914	1.5459e-22	postive
IRF1	LINC00426	0.475869	1.56203e-22	postive
GSDMA	FCHO2-DT	0.475841	1.57216e-22	postive
NOD1	KIF1C-AS1	0.475712	1.61981e-22	postive
BAK1	ZNF197-AS1	0.475584	1.66822e-22	postive
IL18	LINC00504	0.475422	1.73184e-22	postive
CHMP3	KRTAP5-AS1	0.475324	1.7716e-22	postive
CASP6	PSMA3-AS1	0.475194	1.8254e-22	postive
NOD1	LINC02035	0.474812	1.99322e-22	postive
SCAF11	CD27-AS1	0.474786	2.00524e-22	postive
CHMP3	MAP4K3-DT	0.474669	2.05991e-22	postive
NOD1	AP4B1-AS1	0.4746	2.09255e-22	postive
BAX	MIR4435-2HG	0.47446	2.16091e-22	postive
NLRP3	HAND2-AS1	0.474425	2.1785e-22	postive
IRF1	LINC02100	0.474326	2.22888e-22	postive
NOD1	GARS1-DT	0.474282	2.25139e-22	postive
CASP6	NDUFB2-AS1	0.474268	2.25851e-22	postive
CASP3	CHROMR	0.474041	2.37955e-22	postive
CHMP3	KCCAT198	0.474035	2.38294e-22	postive
NOD1	ARHGAP27P1-BPTFP1-KPNA2P3	0.473933	2.43929e-22	postive
CHMP3	GPRC5D-AS1	0.473909	2.45265e-22	postive
IL18	LIF-AS2	0.473853	2.48447e-22	postive
SCAF11	MATN1-AS1	0.473809	2.50958e-22	postive
CHMP4B	LINC00265	0.473768	2.53348e-22	postive
BAK1	ATXN7L3-AS1	0.47375	2.54357e-22	postive
TNF	LINC02449	0.473746	2.54619e-22	postive
TIRAP	KLF3-AS1	0.473724	2.55867e-22	postive
CASP8	NOP14-AS1	0.473698	2.574e-22	postive
BAX	DNAJC9-AS1	0.473612	2.62526e-22	postive
BAK1	NUTM2B-AS1	0.473606	2.62887e-22	postive
CASP8	MRPS30-DT	0.47359	2.63894e-22	postive
CASP3	RNF216P1	0.47358	2.64499e-22	postive
BAK1	GP6-AS1	0.473486	2.70265e-22	postive
AIM2	ERICH6-AS1	0.473454	2.72217e-22	postive
BAK1	CTBP1-DT	0.47337	2.7754e-22	postive
CHMP4B	TTC39A-AS1	0.473333	2.79859e-22	postive
CASP3	YEATS2-AS1	0.473124	2.93561e-22	postive
CASP8	TRAPPC12-AS1	0.473118	2.9401e-22	postive
IL18	OCIAD1-AS1	0.473117	2.94045e-22	postive
GSDME	TRAF3IP2-AS1	0.473082	2.96452e-22	postive
CHMP2B	TNFRSF10A-AS1	0.472998	3.0221e-22	postive
CHMP4B	SEC24B-AS1	0.472959	3.04899e-22	postive
CASP8	ASH1L-AS1	0.472936	3.06475e-22	postive
CHMP3	ADNP-AS1	0.47279	3.16924e-22	postive
AIM2	TSPOAP1-AS1	0.47274	3.20513e-22	postive
CASP4	NRSN2-AS1	0.472701	3.23429e-22	postive
CHMP3	ARFGEF1-DT	0.472503	3.38399e-22	postive
IL18	SCAT2	0.472291	3.55121e-22	postive
CHMP2B	LINC00265	0.472202	3.62411e-22	postive
PJVK	MIR23AHG	0.472158	3.6612e-22	postive
CHMP3	PSMA3-AS1	0.472146	3.6706e-22	postive
PJVK	OTULIN-DT	0.472023	3.77568e-22	postive
SCAF11	MBNL1-AS1	0.471984	3.80894e-22	postive
CASP8	OCIAD1-AS1	0.471959	3.83071e-22	postive
BAK1	HCP5	0.471942	3.84578e-22	postive
CHMP4B	LINC00665	0.471864	3.91487e-22	postive
SCAF11	MCCC1-AS1	0.471818	3.95556e-22	postive
PJVK	SF1-DT	0.471774	3.99602e-22	postive
CHMP2B	LINC01560	0.471743	4.02417e-22	postive
GSDME	LINC00205	0.471687	4.07587e-22	postive
CHMP4B	VIM-AS1	0.471663	4.09775e-22	postive
IRF2	XPC-AS1	0.471603	4.15466e-22	postive
CHMP2B	CHROMR	0.471584	4.17214e-22	postive
TIRAP	ANAPC1P2	0.471544	4.21083e-22	postive
SCAF11	PSMD6-AS2	0.471481	4.27143e-22	postive
SCAF11	CCDC18-AS1	0.471447	4.30457e-22	postive
PJVK	ZNF32-AS2	0.471409	4.3423e-22	postive
CHMP7	COX10-AS1	0.471343	4.40795e-22	postive
IL18	LINC00847	0.471335	4.41616e-22	postive
NLRC4	LRRC8C-DT	0.471293	4.45782e-22	postive
IRF2	PSMB8-AS1	0.471268	4.48311e-22	postive
HMGB1	PTOV1-AS1	0.471204	4.54888e-22	postive
CASP4	TTC39A-AS1	0.471198	4.55574e-22	postive
IRF2	SLC9A3R1-AS1	0.471083	4.67668e-22	postive
IRF2	FAM160A1-DT	0.471073	4.68632e-22	postive
CASP8	WAKMAR2	0.471013	4.75162e-22	postive
CASP8	PAXBP1-AS1	0.471	4.76486e-22	postive
BAX	PTOV1-AS1	0.470985	4.78172e-22	postive
NLRP3	LINC01615	0.470981	4.78553e-22	postive
PYCARD	NRAV	0.470932	4.83924e-22	postive
SCAF11	ZBTB40-IT1	0.47093	4.84167e-22	postive
CASP8	TAPT1-AS1	0.47089	4.88588e-22	postive
HMGB1	N4BP2L2-IT2	0.470818	4.96688e-22	postive
BAK1	ASH1L-AS1	0.470799	4.98802e-22	postive
CASP6	PCBP1-AS1	0.470784	5.0048e-22	postive
CHMP6	MAFG-DT	0.470732	5.06399e-22	postive
PJVK	OCIAD1-AS1	0.470698	5.10378e-22	postive
CASP8	ALMS1-IT1	0.470635	5.17721e-22	postive
CASP8	LINC-PINT	0.470605	5.21197e-22	postive
NOD1	LINC02019	0.4706	5.21844e-22	postive
CASP4	LINC00265	0.470588	5.23238e-22	postive
GSDME	CHROMR	0.470572	5.25196e-22	postive
CHMP4C	HCG18	0.470544	5.28543e-22	postive
CASP4	LINC01011	0.470469	5.37629e-22	postive
CHMP2B	NRSN2-AS1	0.470467	5.37805e-22	postive
IL18	C5orf38	0.470361	5.50857e-22	postive
TIRAP	HERPUD2-AS1	0.470269	5.62478e-22	postive
CHMP4B	DGUOK-AS1	0.470141	5.79092e-22	postive
SCAF11	DNAH10OS	0.470137	5.79541e-22	postive
HMGB1	NIFK-AS1	0.470124	5.81284e-22	postive
CASP4	DUBR	0.470079	5.87238e-22	postive
SCAF11	NUTM2A-AS1	0.470055	5.90477e-22	postive
CASP4	OSMR-AS1	0.470048	5.9137e-22	postive
CHMP4B	FAM201A	0.469921	6.08731e-22	postive
CHMP4C	RNF139-AS1	0.469838	6.20168e-22	postive
SCAF11	NRSN2-AS1	0.469768	6.30106e-22	postive
NOD2	LINC01094	0.469743	6.3373e-22	postive
CHMP3	ATP6V0D1-DT	0.469559	6.60626e-22	postive
CHMP4B	TMEM14B-DT	0.469557	6.6089e-22	postive
TP53	TRAF3IP2-AS1	0.469508	6.68369e-22	postive
NLRC4	LINC00839	0.469483	6.72151e-22	postive
SCAF11	LINC00663	0.469461	6.75425e-22	postive
PJVK	LINC02615	0.469439	6.78852e-22	postive
CHMP4C	LINC00342	0.469342	6.9392e-22	postive
CHMP4C	LINC02894	0.469301	7.00365e-22	postive
NOD1	MATN1-AS1	0.469223	7.12695e-22	postive
IRF2	ABALON	0.469181	7.19513e-22	postive
NLRP2	LINC02434	0.46918	7.19694e-22	postive
TIRAP	MIR4453HG	0.469059	7.39586e-22	postive
AIM2	LINC02693	0.469037	7.43408e-22	postive
IRF2	ST3GAL5-AS1	0.469	7.49514e-22	postive
CHMP2A	MIR4733HG	0.468947	7.58668e-22	postive
CHMP3	UNC5B-AS1	0.468662	8.09054e-22	postive
PLCG1	BOLA3-AS1	0.468585	8.23128e-22	postive
CHMP2A	HEATR6-DT	0.468564	8.26977e-22	postive
SCAF11	FAM160A1-DT	0.468563	8.27209e-22	postive
CASP3	NORAD	0.468522	8.34894e-22	postive
NOD2	FMNL1-DT	0.468499	8.39188e-22	postive
CASP1	TSPOAP1-AS1	0.468481	8.42659e-22	postive
CHMP3	TRAF3IP2-AS1	0.468351	8.67641e-22	postive
BAK1	LINC01956	0.468344	8.69076e-22	postive
IL18	VIM-AS1	0.468329	8.72024e-22	postive
CASP4	SNHG4	0.468322	8.73301e-22	postive
HMGB1	ZEB1-AS1	0.468318	8.74275e-22	postive
BAK1	LINC00847	0.468222	8.93215e-22	postive
CASP5	PELATON	0.468204	8.96867e-22	postive
CASP1	TRBV11-2	0.468176	9.02557e-22	postive
CHMP2B	LINC02038	0.46817	9.03885e-22	postive
CASP6	NFYC-AS1	0.468108	9.16511e-22	postive
GSDME	ZNF197-AS1	0.468103	9.17544e-22	postive
GZMB	CEP250-AS1	0.468018	9.35164e-22	postive
SCAF11	OCIAD1-AS1	0.467678	1.00959e-21	postive
CHMP3	TTC23L-AS1	0.467646	1.01686e-21	postive
TIRAP	OGFRP1	0.467632	1.02004e-21	postive
IL1B	CHROMR	0.467556	1.03767e-21	postive
BAX	PANK2-AS1	0.467507	1.04907e-21	postive
TIRAP	DCUN1D2-AS	0.467485	1.05437e-21	postive
NLRC4	NCK1-DT	0.467484	1.05451e-21	postive
PJVK	LINC-PINT	0.467461	1.06008e-21	postive
TP53	SNHG1	0.467402	1.07423e-21	postive
CHMP2B	MKLN1-AS	0.467397	1.07538e-21	postive
BAK1	ATP6V0D1-DT	0.467354	1.08592e-21	postive
CASP6	SNHG1	0.467137	1.14012e-21	postive
CHMP7	ABALON	0.46713	1.1417e-21	postive
CASP4	LINC00539	0.467115	1.1457e-21	postive
NOD1	NR2F1-AS1	0.467063	1.15904e-21	postive
NLRC4	CLCA4-AS1	0.467047	1.16326e-21	postive
SCAF11	RHOA-IT1	0.467034	1.16652e-21	postive
CHMP3	GATA2-AS1	0.466902	1.20161e-21	postive
CHMP4B	GEMIN7-AS1	0.466855	1.21432e-21	postive
GZMA	LINC02481	0.46682	1.224e-21	postive
HMGB1	BACH1-IT1	0.466762	1.2399e-21	postive
CHMP3	ZNF561-AS1	0.466708	1.25524e-21	postive
CHMP4A	MYG1-AS1	0.466598	1.28646e-21	postive
TP53	SNHG4	0.466499	1.31519e-21	postive
CASP4	IRF1-AS1	0.466477	1.32176e-21	postive
CASP8	MALINC1	0.466374	1.35267e-21	postive
CHMP3	C2orf49-DT	0.466029	1.46124e-21	postive
CASP8	LINC01278	0.466021	1.46385e-21	postive
CASP8	ASB16-AS1	0.466004	1.46941e-21	postive
IRF2	IRF2-DT	0.465972	1.4798e-21	postive
GSDMA	CYLD-AS1	0.465919	1.49762e-21	postive
CASP1	LINC01615	0.465896	1.50517e-21	postive
CHMP2B	TRAF3IP2-AS1	0.465886	1.50842e-21	postive
PLCG1	SNHG21	0.465884	1.50922e-21	postive
CHMP4C	FAM111A-DT	0.465873	1.51282e-21	postive
CHMP2A	COA6-AS1	0.465824	1.52958e-21	postive
CASP1	LINC01447	0.465822	1.53018e-21	postive
NOD1	RAD51-AS1	0.465813	1.53331e-21	postive
BAK1	OBSCN-AS1	0.46581	1.53453e-21	postive
NOD1	TRG-AS1	0.465773	1.54702e-21	postive
AIM2	BAALC-AS1	0.465744	1.5572e-21	postive
SCAF11	PCBP1-AS1	0.465698	1.5734e-21	postive
NOD2	LINC02611	0.46569	1.57604e-21	postive
BAK1	LINC00294	0.465589	1.61206e-21	postive
CHMP4C	LINC01836	0.465465	1.65711e-21	postive
BAK1	NUTM2A-AS1	0.465442	1.6658e-21	postive
CASP3	HCG18	0.465385	1.68705e-21	postive
CASP6	LINC00997	0.465323	1.71039e-21	postive
TP53	RFX3-AS1	0.465321	1.71117e-21	postive
CHMP7	HCG18	0.465317	1.71288e-21	postive
TIRAP	FAM111A-DT	0.465313	1.71432e-21	postive
CASP8	ZKSCAN2-DT	0.465281	1.72686e-21	postive
GZMA	LINC02611	0.465217	1.75148e-21	postive
BAK1	LINC00665	0.465193	1.76107e-21	postive
NOD1	HM13-IT1	0.46515	1.77784e-21	postive
BAK1	NOP14-AS1	0.465104	1.79607e-21	postive
CHMP4C	EIF3J-DT	0.465048	1.81884e-21	postive
BAX	MELTF-AS1	0.465023	1.82893e-21	postive
CHMP4B	DANCR	0.46484	1.90509e-21	postive
IRF2	EML4-AS1	0.464804	1.92032e-21	postive
NLRP2	GPR1-AS	0.464787	1.92769e-21	postive
CHMP4C	ARFGEF1-DT	0.464724	1.95472e-21	postive
TIRAP	NFYC-AS1	0.464566	2.02492e-21	postive
CASP8	LINC01521	0.46449	2.05909e-21	postive
CASP8	HM13-IT1	0.464226	2.18363e-21	postive
CASP1	LINC01871	0.464214	2.18978e-21	postive
NOD1	INE1	0.464178	2.20732e-21	postive
TIRAP	ATXN7L3-AS1	0.464166	2.2129e-21	postive
CHMP3	LINC01948	0.464143	2.22445e-21	postive
CASP4	TFAP2E-AS1	0.464058	2.26686e-21	postive
CHMP4B	FOXD2-AS1	0.463959	2.31717e-21	postive
CHMP7	STARD7-AS1	0.463924	2.33525e-21	postive
CHMP2B	NORAD	0.463893	2.35145e-21	postive
CHMP3	HCG11	0.463876	2.36028e-21	postive
IRF2	PINK1-AS	0.463735	2.43514e-21	postive
CHMP4C	LINC02035	0.463726	2.44031e-21	postive
CASP6	LINC01560	0.463571	2.52557e-21	postive
CASP6	CSGALNACT2-DT	0.463467	2.5843e-21	postive
BAX	CYTOR	0.463446	2.59668e-21	postive
CHMP4B	LINC02611	0.463385	2.63205e-21	postive
SCAF11	POLH-AS1	0.463146	2.77512e-21	postive
CHMP3	KANSL1L-AS1	0.463046	2.83684e-21	postive
NOD2	ITGB2-AS1	0.463033	2.84518e-21	postive
NLRP3	CLCA4-AS1	0.462999	2.86696e-21	postive
CASP8	NNT-AS1	0.462869	2.95041e-21	postive
CHMP7	NRAV	0.462708	3.05776e-21	postive
PJVK	FOXCUT	0.462701	3.06212e-21	postive
SCAF11	LINC01775	0.46265	3.097e-21	postive
IRF2	SGMS1-AS1	0.462548	3.16716e-21	postive
BAK1	LINC00997	0.462537	3.17556e-21	postive
NOD1	NPTN-IT1	0.462534	3.17718e-21	postive
TP53	MCM3AP-AS1	0.462441	3.24335e-21	postive
CASP6	TTC39A-AS1	0.462351	3.30835e-21	postive
CHMP4B	SNHG32	0.462335	3.32013e-21	postive
IRF2	PCBP1-AS1	0.462266	3.37133e-21	postive
CHMP4A	PRR34-AS1	0.462228	3.39967e-21	postive
BAK1	EIF3J-DT	0.462198	3.42209e-21	postive
PJVK	THAP9-AS1	0.462187	3.43024e-21	postive
BAK1	UNC5B-AS1	0.462169	3.44371e-21	postive
CHMP4B	LINC02298	0.462088	3.50631e-21	postive
IRF2	PAXBP1-AS1	0.461903	3.65201e-21	postive
BAK1	PFKP-DT	0.461873	3.67625e-21	postive
TP53	SEC24B-AS1	0.461869	3.68013e-21	postive
TNF	SNHG4	0.461808	3.72921e-21	postive
NOD1	L3MBTL4-AS1	0.46176	3.76949e-21	postive
CHMP3	C21orf62-AS1	0.461698	3.82146e-21	postive
IL18	CTB-178M22.2	0.461694	3.8244e-21	postive
IRF2	TMEM9B-AS1	0.46168	3.8361e-21	postive
GSDMA	CEP250-AS1	0.46165	3.86146e-21	postive
SCAF11	PTOV1-AS2	0.461623	3.88458e-21	postive
PJVK	IQCH-AS1	0.461564	3.93553e-21	postive
NOD1	SNHG28	0.461515	3.9782e-21	postive
CHMP4B	ZEB1-AS1	0.461429	4.0541e-21	postive
CASP8	LINC00342	0.46139	4.08966e-21	postive
CHMP4B	ADNP-AS1	0.46129	4.18001e-21	postive
CASP6	TTC23L-AS1	0.461283	4.18659e-21	postive
CHMP4B	MIR222HG	0.461268	4.20046e-21	postive
BAX	ARFGEF1-DT	0.461093	4.36556e-21	postive
TP53	AGAP2-AS1	0.460813	4.64268e-21	postive
CHMP4B	ZNF594-DT	0.460776	4.68073e-21	postive
CASP4	LINC02035	0.460708	4.75071e-21	postive
BAX	NUTM2A-AS1	0.460658	4.80315e-21	postive
CASP3	ZNF32-AS2	0.460617	4.84701e-21	postive
CASP4	HLA-DQB1-AS1	0.460591	4.87515e-21	postive
TIRAP	ABALON	0.460555	4.91385e-21	postive
IRF2	PSMA3-AS1	0.460537	4.93297e-21	postive
BAK1	ZKSCAN7-AS1	0.460494	4.97957e-21	postive
CHMP3	THBS3-AS1	0.46047	5.00633e-21	postive
CASP6	DNAH10OS	0.460335	5.15658e-21	postive
CHMP4B	LINC00839	0.4602	5.31122e-21	postive
CASP6	NUTM2B-AS1	0.460185	5.32884e-21	postive
CHMP7	LINC02035	0.46018	5.33493e-21	postive
TIRAP	PABPC4-AS1	0.460078	5.45502e-21	postive
NLRP2	LINC01694	0.460021	5.52472e-21	postive
CASP4	THAP9-AS1	0.459996	5.55474e-21	postive
PJVK	SUGT1-DT	0.459981	5.57275e-21	postive
BAX	LINC02298	0.459876	5.70268e-21	postive
NOD2	CORO1A-AS1	0.459852	5.73292e-21	postive
CHMP3	CRAT37	0.459849	5.73681e-21	postive
BAK1	DDX11-AS1	0.459819	5.77445e-21	postive
BAK1	ZNF529-AS1	0.459611	6.04307e-21	postive
CHMP3	NOP14-AS1	0.459532	6.14919e-21	postive
IL18	LINC01011	0.459431	6.28566e-21	postive
IL18	HOXB-AS1	0.459417	6.30566e-21	postive
GSDMA	HLA-DQB1-AS1	0.459406	6.32018e-21	postive
TP53	ARHGEF2-AS2	0.459344	6.40708e-21	postive
NOD2	TRG-AS1	0.459316	6.44555e-21	postive
GSDME	ARHGAP31-AS1	0.459218	6.58637e-21	postive
CASP6	PTOV1-AS2	0.459188	6.62838e-21	postive
CHMP4B	AGAP2-AS1	0.459089	6.77469e-21	postive
HMGB1	MCM3AP-AS1	0.459076	6.7931e-21	postive
BAK1	NCK1-DT	0.459051	6.83116e-21	postive
BAK1	ZEB1-AS1	0.459014	6.88625e-21	postive
CASP6	LINC00653	0.458925	7.02041e-21	postive
CASP6	MCCC1-AS1	0.458886	7.08168e-21	postive
CASP4	VIM-AS1	0.458841	7.15071e-21	postive
CASP5	CEP250-AS1	0.458779	7.24881e-21	postive
CASP8	BCDIN3D-AS1	0.458753	7.28917e-21	postive
SCAF11	RAB33B-AS1	0.458719	7.34351e-21	postive
CHMP4B	LOXL1-AS1	0.458717	7.34717e-21	postive
NOD1	ADNP-AS1	0.458695	7.3819e-21	postive
BAK1	LINC02041	0.458534	7.64731e-21	postive
TP53	FAM111A-DT	0.45843	7.8215e-21	postive
CASP3	UBL7-AS1	0.458417	7.84376e-21	postive
CHMP2B	NRAV	0.458411	7.85374e-21	postive
TP53	GEMIN7-AS1	0.45832	8.01168e-21	postive
CHMP3	JMJD1C-AS1	0.458262	8.11431e-21	postive
IL1B	HLA-DQB1-AS1	0.458091	8.42137e-21	postive
CHMP4B	SNHG30	0.458022	8.54988e-21	postive
CASP4	UNC5B-AS1	0.457979	8.63022e-21	postive
CASP8	ARHGEF2-AS2	0.45793	8.72169e-21	postive
CHMP3	LINC00641	0.457796	8.98095e-21	postive
CHMP7	LINC00265	0.457782	9.00696e-21	postive
CASP6	INE1	0.457606	9.35889e-21	postive
CHMP3	ZNF566-AS1	0.457592	9.38719e-21	postive
SCAF11	LINC02256	0.457558	9.45807e-21	postive
CHMP4B	LINC00997	0.457485	9.60793e-21	postive
BAX	SNHG3	0.457456	9.66998e-21	postive
SCAF11	PTOV1-AS1	0.457411	9.765e-21	postive
TNF	LINC00342	0.457355	9.88454e-21	postive
CHMP3	NFYC-AS1	0.4572	1.02218e-20	postive
PJVK	MELTF-AS1	0.457193	1.02379e-20	postive
NLRP3	LINC00839	0.457185	1.02568e-20	postive
SCAF11	STARD7-AS1	0.457056	1.05473e-20	postive
CHMP4B	CSGALNACT2-DT	0.456999	1.06783e-20	postive
HMGB1	DDX11-AS1	0.456997	1.0684e-20	postive
PJVK	LINC02586	0.456972	1.07416e-20	postive
NLRP3	LINC00892	0.456917	1.08709e-20	postive
NOD1	VIM-AS1	0.456885	1.09463e-20	postive
CHMP4C	CD27-AS1	0.456877	1.09659e-20	postive
CASP3	PCBP1-AS1	0.456712	1.13654e-20	postive
IRF1	CORO1A-AS1	0.456636	1.15529e-20	postive
IL18	NRAV	0.456633	1.15605e-20	postive
TIRAP	ZNF775-AS1	0.456606	1.16285e-20	postive
CHMP4B	SNHG28	0.456464	1.1992e-20	postive
CASP6	FGD5-AS1	0.456437	1.20625e-20	postive
PJVK	OBSCN-AS1	0.45628	1.24795e-20	postive
CASP8	USP46-DT	0.456207	1.26771e-20	postive
CASP3	UCKL1-AS1	0.456171	1.27766e-20	postive
BAX	CD27-AS1	0.456118	1.29243e-20	postive
NOD1	ITGB2-AS1	0.456115	1.29338e-20	postive
IRF2	EIF1B-AS1	0.456112	1.29427e-20	postive
CASP6	TAPT1-AS1	0.456093	1.29943e-20	postive
CHMP3	SCTR-AS1	0.455949	1.34068e-20	postive
GPX4	LINC01023	0.455831	1.3751e-20	postive
SCAF11	ZNF594-DT	0.455735	1.40395e-20	postive
NOD1	ZNF350-AS1	0.455702	1.41402e-20	postive
CASP6	LINC01836	0.455676	1.42215e-20	postive
IL18	FAM111A-DT	0.455645	1.43175e-20	postive
PLCG1	ERICD	0.455383	1.51484e-20	postive
IL18	DNAH10OS	0.455282	1.54837e-20	postive
IRF2	ADNP-AS1	0.45528	1.54913e-20	postive
CASP6	THBS3-AS1	0.455194	1.57818e-20	postive
BAK1	NIFK-AS1	0.455147	1.5942e-20	postive
SCAF11	ASH1L-AS1	0.455127	1.60115e-20	postive
IRF2	LINC00294	0.455098	1.61117e-20	postive
TNF	LINC-PINT	0.45508	1.61744e-20	postive
BAX	LINC01311	0.455072	1.62022e-20	postive
GSDMB	SEMA3F-AS1	0.455055	1.62621e-20	postive
BAK1	MAP3K14-AS1	0.455036	1.63277e-20	postive
CASP4	PCED1B-AS1	0.454947	1.66425e-20	postive
SCAF11	TMCO1-AS1	0.454945	1.6652e-20	postive
BAK1	SNHG4	0.454896	1.68277e-20	postive
NLRC4	LINC00862	0.454884	1.68716e-20	postive
CHMP3	CASC15	0.454838	1.70389e-20	postive
CHMP4B	NUTM2A-AS1	0.454776	1.72685e-20	postive
NOD1	GAS6-DT	0.454762	1.73201e-20	postive
GZMA	PTPRN2-AS1	0.454757	1.73384e-20	postive
CASP6	ZKSCAN7-AS1	0.454744	1.73879e-20	postive
TIRAP	GLYCTK-AS1	0.454693	1.7581e-20	postive
CHMP3	HEIH	0.454668	1.76743e-20	postive
IL1B	LINC01615	0.454511	1.82844e-20	postive
HMGB1	THAP9-AS1	0.454447	1.85355e-20	postive
IRF2	FTX	0.454419	1.86495e-20	postive
BAK1	TMEM51-AS1	0.454411	1.86808e-20	postive
CHMP3	LINC01559	0.454397	1.8738e-20	postive
TNF	TRAPPC12-AS1	0.454381	1.87998e-20	postive
CASP8	TMEM9B-AS1	0.454341	1.89627e-20	postive
SCAF11	SEC24B-AS1	0.454329	1.90125e-20	postive
AIM2	ITGA6-AS1	0.45429	1.91746e-20	postive
AIM2	LINC00852	0.45426	1.92977e-20	postive
TIRAP	LINC01560	0.454148	1.97661e-20	postive
PLCG1	YEATS2-AS1	0.454147	1.97717e-20	postive
IRF2	SEPTIN7-DT	0.453972	2.05315e-20	postive
BAK1	ABALON	0.453922	2.07504e-20	postive
BAK1	ZNF32-AS2	0.45392	2.07625e-20	postive
CASP8	LINC00653	0.453919	2.07662e-20	postive
BAX	EIF3J-DT	0.453909	2.0808e-20	postive
CASP4	MKLN1-AS	0.453842	2.1111e-20	postive
NLRC4	PICSAR	0.453758	2.14935e-20	postive
NOD1	CASC15	0.453678	2.18678e-20	postive
CASP5	LINC01150	0.453616	2.21614e-20	postive
BAK1	RNF213-AS1	0.453571	2.23778e-20	postive
SCAF11	SNHG16	0.453562	2.2421e-20	postive
GZMB	LINC00426	0.453526	2.25936e-20	postive
CHMP4B	PGLS-DT	0.45352	2.26221e-20	postive
PLCG1	ZNF407-AS1	0.453295	2.37407e-20	postive
BAX	POLH-AS1	0.453197	2.42431e-20	postive
TIRAP	NCBP2-AS1	0.453193	2.4267e-20	postive
PLCG1	COX10-AS1	0.453185	2.43089e-20	postive
GSDME	RNF216P1	0.453158	2.44472e-20	postive
SCAF11	MORF4L2-AS1	0.453137	2.45581e-20	postive
TNF	CTBP1-AS	0.453068	2.49233e-20	postive
PLCG1	PKD1P6-NPIPP1	0.453045	2.50464e-20	postive
CHMP3	MRPS30-DT	0.453029	2.51321e-20	postive
NOD1	LINC00426	0.453017	2.51978e-20	postive
TP53	BOLA3-AS1	0.452976	2.54207e-20	postive
CASP3	PDCD6IP-DT	0.452971	2.54445e-20	postive
AIM2	PTPRN2-AS1	0.452951	2.55561e-20	postive
BAX	ERICD	0.452933	2.56523e-20	postive
CASP3	BACH1-IT1	0.452831	2.62212e-20	postive
CHMP4B	C2orf49-DT	0.452799	2.64026e-20	postive
BAK1	TMEM14B-DT	0.452674	2.71179e-20	postive
GSDMA	TWSG1-DT	0.452622	2.74231e-20	postive
NLRP3	LINC02861	0.452587	2.76243e-20	postive
CHMP2B	SBF2-AS1	0.452564	2.77604e-20	postive
AIM2	CHROMR	0.452538	2.79181e-20	postive
PLCG1	ATP2B1-AS1	0.452519	2.80287e-20	postive
CHMP3	ZNF197-AS1	0.452515	2.80525e-20	postive
NOD1	PTOV1-AS2	0.452473	2.83079e-20	postive
PLCG1	ALOX12-AS1	0.452464	2.83649e-20	postive
TIRAP	LAMC1-AS1	0.452383	2.88613e-20	postive
GSDMB	CCDC18-AS1	0.452379	2.88848e-20	postive
BAK1	C2orf49-DT	0.452268	2.95791e-20	postive
PJVK	SNHG20	0.452199	3.00174e-20	postive
CASP5	MIR222HG	0.452057	3.09393e-20	postive
NLRC4	LINC02361	0.451978	3.1463e-20	postive
SCAF11	ALG13-AS1	0.451923	3.18378e-20	postive
CHMP4B	MIR23AHG	0.451921	3.1853e-20	postive
CASP5	ITGB2-AS1	0.45186	3.22675e-20	postive
SCAF11	MAP4K3-DT	0.451799	3.2693e-20	postive
NLRC4	RFX5-AS1	0.45176	3.2963e-20	postive
SCAF11	CHROMR	0.451738	3.31227e-20	postive
CHMP6	ZNF687-AS1	0.451735	3.31439e-20	postive
PLCG1	REPIN1-AS1	0.451724	3.32188e-20	postive
PLCG1	ZNF775-AS1	0.451611	3.40277e-20	postive
GZMB	ITGB2-AS1	0.451592	3.41649e-20	postive
CHMP2B	FAM111A-DT	0.451559	3.44085e-20	postive
TIRAP	ERVK13-1	0.451535	3.45858e-20	postive
TP53	CAPN10-DT	0.451528	3.46355e-20	postive
CASP8	ZNF197-AS1	0.451477	3.50134e-20	postive
PLCG1	MIR600HG	0.451469	3.50755e-20	postive
CHMP4A	CHASERR	0.451459	3.51459e-20	postive
IRF2	MCM3AP-AS1	0.451395	3.56307e-20	postive
CASP6	NORAD	0.451366	3.58557e-20	postive
NLRC4	PSMB8-AS1	0.451288	3.64564e-20	postive
CHMP4B	SUV39H2-DT	0.451283	3.64912e-20	postive
CASP8	CTBP1-AS	0.451268	3.66102e-20	postive
PLCG1	ZNF32-AS2	0.451263	3.66473e-20	postive
PLCG1	NUTM2B-AS1	0.451185	3.72587e-20	postive
NOD1	TRAPPC12-AS1	0.451138	3.76385e-20	postive
CHMP4B	ZNF528-AS1	0.451122	3.77679e-20	postive
CASP8	MCCC1-AS1	0.451111	3.78569e-20	postive
CHMP4C	SNHG14	0.451096	3.7974e-20	postive
SCAF11	PINK1-AS	0.45105	3.83438e-20	postive
IRF2	CHROMR	0.451016	3.86242e-20	postive
SCAF11	LINC00863	0.450969	3.9014e-20	postive
TIRAP	NNT-AS1	0.450965	3.90491e-20	postive
CHMP4B	THUMPD3-AS1	0.450964	3.90523e-20	postive
GSDME	FIRRE	0.450963	3.90675e-20	postive
SCAF11	RSL1D1-DT	0.450943	3.92277e-20	postive
IL1B	LINC01679	0.450902	3.95748e-20	postive
NOD1	ABALON	0.450839	4.01079e-20	postive
NOD1	C2orf49-DT	0.450754	4.08358e-20	postive
CHMP4C	LINC00623	0.450605	4.21577e-20	postive
IL18	OBSCN-AS1	0.45059	4.22886e-20	postive
IL6	LINC02152	0.450555	4.26025e-20	postive
GSDMA	MIR222HG	0.450448	4.35815e-20	postive
BAK1	STX18-AS1	0.45042	4.38403e-20	postive
CASP6	DHCR24-DT	0.450415	4.38916e-20	postive
CHMP4B	CCNT2-AS1	0.450382	4.41985e-20	postive
PLCG1	TSPOAP1-AS1	0.450372	4.42946e-20	postive
CASP6	APTR	0.450335	4.4643e-20	postive
NOD1	PAN3-AS1	0.450329	4.46974e-20	postive
BAX	SUV39H2-DT	0.450299	4.49801e-20	postive
CASP4	CD27-AS1	0.450263	4.53263e-20	postive
CASP6	PKD1P6-NPIPP1	0.450255	4.54041e-20	postive
PLCG1	MIF4GD-DT	0.450193	4.60107e-20	postive
NLRC4	SOCAR	0.45019	4.60324e-20	postive
CHMP6	KPNB1-DT	0.450128	4.66427e-20	postive
PJVK	ZNF32-AS1	0.450092	4.70052e-20	postive
CASP6	MAP3K14-AS1	0.449988	4.80551e-20	postive
PLCG1	RNF213-AS1	0.449977	4.8164e-20	postive
BAK1	BACE1-AS	0.449929	4.86622e-20	postive
CASP8	ZNF566-AS1	0.449894	4.90236e-20	postive
IRF1	LINC00944	0.449859	4.9387e-20	postive
CHMP4B	STX18-AS1	0.449822	4.97723e-20	postive
TIRAP	MORF4L2-AS1	0.449754	5.04945e-20	postive
TIRAP	FBXL19-AS1	0.449717	5.08956e-20	postive
CHMP2B	LINC01278	0.449666	5.14478e-20	postive
IRF2	EIF3J-DT	0.449537	5.28673e-20	postive
CHMP4B	PRKAR1B-AS2	0.449431	5.40772e-20	postive
TP53	MIR23AHG	0.449409	5.4325e-20	postive
AIM2	TRBV11-2	0.449362	5.48667e-20	postive
CASP8	MATN1-AS1	0.449314	5.54287e-20	postive
CASP4	ITGB2-AS1	0.449306	5.55254e-20	postive
BAX	MIATNB	0.449219	5.65557e-20	postive
CASP3	MIR600HG	0.449137	5.75469e-20	postive
CASP3	ZNF674-AS1	0.449116	5.77999e-20	postive
NOD1	MIR4453HG	0.449077	5.82794e-20	postive
CHMP4B	AGBL5-IT1	0.449037	5.87727e-20	postive
IRF2	LINC01515	0.448814	6.16104e-20	postive
CASP8	LINC01232	0.448809	6.16736e-20	postive
TNF	PRKAR1B-AS2	0.448784	6.19978e-20	postive
NOD2	CEP250-AS1	0.448773	6.21436e-20	postive
PLCG1	POLH-AS1	0.448754	6.23993e-20	postive
CASP3	RNF213-AS1	0.448721	6.28342e-20	postive
NOD2	RRN3P2	0.448711	6.29594e-20	postive
GZMA	HOMER3-AS1	0.448685	6.33129e-20	postive
IL1B	LINC02605	0.448607	6.43647e-20	postive
SCAF11	SEMA6A-AS1	0.44838	6.75217e-20	postive
BAX	LINC01011	0.448376	6.75761e-20	postive
CHMP3	LINC01220	0.448371	6.76528e-20	postive
TP53	THBS3-AS1	0.448258	6.92784e-20	postive
NOD1	LINC00641	0.448245	6.9474e-20	postive
BAK1	FAM201A	0.44819	7.02846e-20	postive
TIRAP	APOA1-AS	0.448151	7.08629e-20	postive
NOD1	MIR223HG	0.448148	7.08982e-20	postive
PJVK	TTC23L-AS1	0.448105	7.1556e-20	postive
CHMP4B	LINC00623	0.448095	7.17021e-20	postive
CASP6	MRPS30-DT	0.448079	7.19375e-20	postive
GSDME	STX18-AS1	0.448069	7.20996e-20	postive
CASP8	MED8-AS1	0.44797	7.36125e-20	postive
PLCG1	SNHG32	0.447917	7.44391e-20	postive
BAX	ZNF561-AS1	0.447856	7.54086e-20	postive
CASP5	FCHO2-DT	0.447786	7.65227e-20	postive
IRF2	INE1	0.447763	7.68906e-20	postive
PJVK	UBE2Q1-AS1	0.447707	7.78035e-20	postive
CHMP2A	ENTPD3-AS1	0.447661	7.85638e-20	postive
TP53	LINC00294	0.447628	7.91166e-20	postive
NOD2	PCED1B-AS1	0.447622	7.92111e-20	postive
TIRAP	DNAJC3-DT	0.447604	7.95023e-20	postive
IRF1	SOCAR	0.447556	8.03223e-20	postive
GZMA	LRRC8C-DT	0.447478	8.1654e-20	postive
SCAF11	RUFY1-AS1	0.447455	8.20437e-20	postive
CASP6	LINC01772	0.447432	8.24352e-20	postive
CASP8	PCBP1-AS1	0.447299	8.47805e-20	postive
IRF2	PPIC-AS1	0.447295	8.48415e-20	postive
SCAF11	LINC01948	0.447284	8.50465e-20	postive
CHMP7	UBA6-AS1	0.447098	8.84422e-20	postive
CASP6	PDCD6IP-DT	0.447095	8.84921e-20	postive
NOD1	LINC01011	0.447073	8.88965e-20	postive
NOD2	CHROMR	0.447028	8.97515e-20	postive
CASP6	GEMIN7-AS1	0.447015	8.99818e-20	postive
GSDMB	PSPC1-AS2	0.447003	9.02124e-20	postive
CASP4	CEP250-AS1	0.446992	9.04166e-20	postive
BAK1	LINC00342	0.446886	9.24629e-20	postive
CASP8	HCP5	0.446883	9.25119e-20	postive
IL1B	CYLD-AS1	0.446826	9.36304e-20	postive
CHMP4B	CAPN10-DT	0.446817	9.38174e-20	postive
CHMP2B	ZNF407-AS1	0.446808	9.39798e-20	postive
IL6	LINC01679	0.446747	9.52052e-20	postive
TP53	PSMA3-AS1	0.446731	9.55071e-20	postive
SCAF11	LINC00997	0.44657	9.88049e-20	postive
IRF2	THAP9-AS1	0.446529	9.96527e-20	postive
BAX	EPB41L4A-AS1	0.44648	1.00683e-19	postive
BAK1	LENG8-AS1	0.446291	1.04754e-19	postive
CHMP4C	ZNF252P-AS1	0.446239	1.05893e-19	postive
CASP6	ZNF32-AS1	0.446177	1.07288e-19	postive
CHMP2B	GP6-AS1	0.44614	1.08123e-19	postive
CHMP4C	NKILA	0.446117	1.08624e-19	postive
CASP8	ERVK13-1	0.446098	1.0907e-19	postive
TP53	UBA6-AS1	0.446058	1.09981e-19	postive
BAK1	DGUOK-AS1	0.446037	1.10467e-19	postive
CHMP4B	POLH-AS1	0.445976	1.11881e-19	postive
PJVK	HMGN3-AS1	0.445968	1.12069e-19	postive
CHMP4B	CTB-178M22.2	0.445929	1.12986e-19	postive
CHMP7	TRG-AS1	0.445875	1.14272e-19	postive
CHMP3	ZNF350-AS1	0.445874	1.1431e-19	postive
IRF2	UBA6-AS1	0.445774	1.16708e-19	postive
NOD1	PAXBP1-AS1	0.445765	1.16948e-19	postive
CHMP4B	ARRDC1-AS1	0.445708	1.18344e-19	postive
CHMP3	RNF216P1	0.445562	1.22001e-19	postive
GZMA	FCHO2-DT	0.445558	1.22109e-19	postive
TP53	HMGN3-AS1	0.445504	1.23486e-19	postive
NLRP3	LOXL1-AS1	0.445352	1.27485e-19	postive
CHMP4B	SNHG15	0.44533	1.28079e-19	postive
PJVK	TMEM51-AS1	0.445285	1.29272e-19	postive
TIRAP	HCG15	0.445279	1.29437e-19	postive
CHMP7	STX18-AS1	0.445264	1.29842e-19	postive
SCAF11	LINC02449	0.445218	1.31094e-19	postive
IL18	CYTOR	0.445097	1.34452e-19	postive
CASP1	HOMER3-AS1	0.445093	1.3456e-19	postive
CASP8	ACAP2-IT1	0.444945	1.38784e-19	postive
CASP1	LRRC8C-DT	0.44493	1.39206e-19	postive
CASP8	IGBP1-AS1	0.444904	1.39977e-19	postive
IRF1	CEP250-AS1	0.444839	1.41897e-19	postive
CASP6	ZNF197-AS1	0.444737	1.44942e-19	postive
CHMP3	MKLN1-AS	0.444715	1.45613e-19	postive
CHMP4B	LINC01560	0.444628	1.48251e-19	postive
PLCG1	ZNRD2-AS1	0.444607	1.48919e-19	postive
GZMA	DTNB-AS1	0.444591	1.49405e-19	postive
CASP6	EPB41L4A-DT	0.444577	1.49848e-19	postive
NOD1	EBLN3P	0.444554	1.50571e-19	postive
CHMP4C	LINC00920	0.444549	1.50726e-19	postive
PJVK	ODC1-DT	0.44453	1.51305e-19	postive
CHMP4C	LINC02331	0.444515	1.51802e-19	postive
CASP6	SPINT1-AS1	0.444424	1.54697e-19	postive
CHMP3	LINC02894	0.444383	1.56017e-19	postive
NLRP1	CORO1A-AS1	0.444379	1.5616e-19	postive
CHMP3	PPP1R12A-AS1	0.444355	1.56926e-19	postive
GZMB	NFE4	0.44435	1.57091e-19	postive
GSDMD	PXN-AS1	0.444342	1.57373e-19	postive
TP53	LINC00265	0.44428	1.59389e-19	postive
CHMP2B	YEATS2-AS1	0.444152	1.63712e-19	postive
CASP3	C1orf220	0.444102	1.65427e-19	postive
NOD1	SEMA3F-AS1	0.44406	1.66863e-19	postive
NOD1	NRAV	0.444022	1.68207e-19	postive
CASP5	LINC01638	0.444016	1.68402e-19	postive
NLRP3	LINC00862	0.44401	1.68624e-19	postive
CASP4	CYLD-AS1	0.443945	1.70904e-19	postive
AIM2	PIK3R5-DT	0.443867	1.73688e-19	postive
BAK1	LINC01560	0.443867	1.73695e-19	postive
NOD1	HOTAIRM1	0.443835	1.74862e-19	postive
CHMP4B	TFAP2E-AS1	0.443753	1.77882e-19	postive
IRF2	MZF1-AS1	0.443563	1.85016e-19	postive
CASP4	ARHGEF2-AS2	0.443548	1.85601e-19	postive
CHMP4C	SBF2-AS1	0.443499	1.87503e-19	postive
BAK1	CAPN10-DT	0.443425	1.9041e-19	postive
HMGB1	ZNF674-AS1	0.443371	1.92534e-19	postive
HMGB1	LINC02820	0.443359	1.93032e-19	postive
IRF2	LINC00426	0.443355	1.93192e-19	postive
IRF2	LINC01772	0.443303	1.95277e-19	postive
CHMP3	PPP1R26-AS1	0.443298	1.95488e-19	postive
CHMP2B	RNF216P1	0.443272	1.96553e-19	postive
CHMP4B	LINC01956	0.443246	1.97594e-19	postive
CASP3	NARF-IT1	0.443182	2.00244e-19	postive
CHMP4C	LINC00265	0.443162	2.01088e-19	postive
NLRP2	LINC00654	0.443106	2.03418e-19	postive
IL18	SENCR	0.443082	2.04424e-19	postive
BAX	NUTM2B-AS1	0.442959	2.09701e-19	postive
TNF	MIR3936HG	0.442927	2.11099e-19	postive
CASP6	SCAT2	0.442849	2.14559e-19	postive
AIM2	LINC00862	0.442798	2.16819e-19	postive
GSDMA	FMNL1-DT	0.442756	2.18705e-19	postive
CASP3	HCP5	0.442711	2.20773e-19	postive
GSDMA	MIAT	0.442637	2.242e-19	postive
CHMP7	NORAD	0.442619	2.25008e-19	postive
CASP6	LINC01004	0.442602	2.2583e-19	postive
NOD1	TSPOAP1-AS1	0.442554	2.28039e-19	postive
CASP5	KLHDC7B-DT	0.442514	2.29969e-19	postive
IRF2	NPTN-IT1	0.442509	2.30201e-19	postive
CHMP2B	MAP3K14-AS1	0.442461	2.32499e-19	postive
TIRAP	ACAP2-IT1	0.442454	2.3281e-19	postive
NLRC4	MIR223HG	0.442424	2.34261e-19	postive
BAK1	LINC01106	0.442404	2.3525e-19	postive
PJVK	PRANCR	0.4424	2.35468e-19	postive
BAX	NIFK-AS1	0.442396	2.35658e-19	postive
CASP8	ZKSCAN7-AS1	0.442374	2.36718e-19	postive
PLCG1	LINC00205	0.442366	2.37124e-19	postive
CHMP2B	LINC01094	0.442308	2.39951e-19	postive
BAX	PARD3-AS1	0.442296	2.40573e-19	postive
CHMP4B	LENG8-AS1	0.442289	2.40932e-19	postive
GSDME	LINC01694	0.442202	2.45271e-19	postive
TNF	UNC5B-AS1	0.442202	2.45295e-19	postive
NLRP3	MMP2-AS1	0.442198	2.45502e-19	postive
BAK1	HNRNPD-DT	0.442178	2.46493e-19	postive
CHMP4B	L3MBTL4-AS1	0.442169	2.46956e-19	postive
CHMP4B	ZNF407-AS1	0.442158	2.47525e-19	postive
CASP4	PTPRN2-AS1	0.442126	2.49187e-19	postive
CHMP4C	OBSCN-AS1	0.442122	2.49366e-19	postive
CHMP4C	TTC39A-AS1	0.442116	2.49707e-19	postive
TIRAP	UBL7-AS1	0.442111	2.49956e-19	postive
BAK1	BOLA3-AS1	0.442062	2.52468e-19	postive
IRF2	HERPUD2-AS1	0.442002	2.55632e-19	postive
IL1B	LINC01638	0.44199	2.56273e-19	postive
IL18	TRAPPC12-AS1	0.441985	2.56521e-19	postive
BAK1	SPINT1-AS1	0.441961	2.57816e-19	postive
BAX	SNHG11	0.441884	2.61917e-19	postive
SCAF11	ZNF674-AS1	0.441871	2.62655e-19	postive
PLCG1	WAC-AS1	0.441749	2.69313e-19	postive
NLRC4	KIF1C-AS1	0.441717	2.71104e-19	postive
NLRC4	LINC01615	0.441673	2.73598e-19	postive
CHMP3	CHROMR	0.441669	2.73831e-19	postive
IL18	LINC00265	0.441641	2.75428e-19	postive
NLRP1	ITGB2-AS1	0.441509	2.82986e-19	postive
CASP3	SEMA3F-AS1	0.441492	2.84005e-19	postive
IRF1	LINC02285	0.441445	2.86783e-19	postive
CASP6	GARS1-DT	0.44138	2.90629e-19	postive
NOD1	WAC-AS1	0.441299	2.95558e-19	postive
CASP8	LINC00847	0.441286	2.96295e-19	postive
CHMP4B	NORAD	0.44122	3.00371e-19	postive
SCAF11	SF1-DT	0.44117	3.03468e-19	postive
NLRP3	MIR503HG	0.441156	3.0437e-19	postive
IL18	MELTF-AS1	0.441121	3.06575e-19	postive
TNF	WARS2-AS1	0.441101	3.07827e-19	postive
CASP8	LINC00539	0.441044	3.11488e-19	postive
SCAF11	ACBD3-AS1	0.44101	3.13647e-19	postive
CHMP4B	DSG2-AS1	0.440975	3.15958e-19	postive
CHMP3	PAXIP1-AS2	0.44091	3.20156e-19	postive
CASP1	LINC00861	0.440895	3.2114e-19	postive
NOD2	LINC00426	0.440872	3.22663e-19	postive
CHMP4B	LINC00539	0.44086	3.23485e-19	postive
CASP8	ATP6V0D1-DT	0.44084	3.24798e-19	postive
CHMP4B	SUGT1-DT	0.440772	3.29409e-19	postive
CASP3	LINC00294	0.440755	3.30559e-19	postive
IRF1	LINC00996	0.440693	3.3481e-19	postive
CHMP2A	PPP4R3B-DT	0.440685	3.35351e-19	postive
CHMP3	N4BP2L2-IT2	0.440659	3.37145e-19	postive
NOD1	NCK1-DT	0.440598	3.41399e-19	postive
PJVK	ZNF213-AS1	0.440597	3.4147e-19	postive
IRF2	DHRS4-AS1	0.440571	3.43315e-19	postive
IRF2	TRG-AS1	0.440541	3.45445e-19	postive
SCAF11	ERVK13-1	0.440525	3.46576e-19	postive
CHMP7	CTBP1-DT	0.44052	3.4693e-19	postive
CASP6	MIR3936HG	0.440514	3.47362e-19	postive
PLCG1	NDUFB2-AS1	0.440497	3.48575e-19	postive
CHMP6	AKAP1-DT	0.440404	3.5526e-19	postive
CASP3	RAB33B-AS1	0.440379	3.5715e-19	postive
CHMP3	HSD17B1-AS1	0.440329	3.60818e-19	postive
CASP8	CSGALNACT2-DT	0.440291	3.63657e-19	postive
CHMP2B	FBXL19-AS1	0.440279	3.64541e-19	postive
CASP1	LINC02861	0.440271	3.65106e-19	postive
GZMB	LINC02611	0.44023	3.68252e-19	postive
CHMP7	DUBR	0.440223	3.68722e-19	postive
CHMP2B	NNT-AS1	0.440163	3.73321e-19	postive
NLRC4	ITGA6-AS1	0.44015	3.74322e-19	postive
BAK1	ZNF594-DT	0.440126	3.76138e-19	postive
NLRP1	LINC00426	0.440051	3.82001e-19	postive
CASP1	ETV7-AS1	0.44004	3.82895e-19	postive
BAK1	ZNF407-AS1	0.43997	3.88403e-19	postive
CHMP7	TAPT1-AS1	0.439941	3.90707e-19	postive
CASP6	SNHG4	0.43987	3.96471e-19	postive
PJVK	UNC5B-AS1	0.43986	3.97307e-19	postive
BAX	GAS5	0.439851	3.9803e-19	postive
BAK1	CSGALNACT2-DT	0.439706	4.09982e-19	postive
IL1B	PCED1B-AS1	0.439688	4.11509e-19	postive
CASP3	LINC00265	0.43967	4.13038e-19	postive
NLRP1	CYLD-AS1	0.439647	4.15036e-19	postive
HMGB1	YEATS2-AS1	0.439634	4.16068e-19	postive
IL18	LENG8-AS1	0.439584	4.20384e-19	postive
BAX	SCAT2	0.43954	4.24228e-19	postive
CASP3	DLEU2	0.439483	4.2918e-19	postive
CHMP7	WAC-AS1	0.439441	4.32906e-19	postive
CASP8	ANKRD10-IT1	0.439428	4.3407e-19	postive
CASP1	LINC00623	0.439406	4.36013e-19	postive
CASP4	LINC00920	0.439329	4.42965e-19	postive
TIRAP	ATXN1-AS1	0.439257	4.49517e-19	postive
NLRP3	DUBR	0.439235	4.51533e-19	postive
TP53	CD27-AS1	0.439179	4.56701e-19	postive
CASP8	CEP192-DT	0.439116	4.62669e-19	postive
NLRP3	LINC01605	0.438894	4.84164e-19	postive
NLRP3	LINC00265	0.438787	4.94823e-19	postive
NLRP3	FCHO2-DT	0.438784	4.95124e-19	postive
CHMP4B	FBXL19-AS1	0.438759	4.9766e-19	postive
PJVK	NEAT1	0.438755	4.98073e-19	postive
SCAF11	CENATAC-DT	0.438678	5.0606e-19	postive
CASP6	POLH-AS1	0.43867	5.06862e-19	postive
IRF2	STX18-AS1	0.438645	5.09385e-19	postive
CHMP3	DNAH10OS	0.438596	5.14531e-19	postive
NOD1	MBNL1-AS1	0.438423	5.33058e-19	postive
PJVK	PARD3-AS1	0.438314	5.45056e-19	postive
BAK1	LINC02449	0.438307	5.45782e-19	postive
CHMP3	CSGALNACT2-DT	0.438262	5.50863e-19	postive
HMGB1	ZNF32-AS2	0.438258	5.51262e-19	postive
IL18	MFF-DT	0.438256	5.51488e-19	postive
CHMP4A	HEATR6-DT	0.438233	5.54153e-19	postive
HMGB1	FAM111A-DT	0.438117	5.67433e-19	postive
CASP4	WARS2-AS1	0.438073	5.72468e-19	postive
TIRAP	MIR600HG	0.43806	5.73985e-19	postive
CHMP2A	SNHG19	0.438041	5.76271e-19	postive
CHMP4B	LINC01311	0.438019	5.78876e-19	postive
CASP4	LINC01679	0.437992	5.81994e-19	postive
CHMP7	FGD5-AS1	0.437977	5.83854e-19	postive
SCAF11	LINC00847	0.437977	5.83869e-19	postive
CASP6	DUBR	0.43797	5.84658e-19	postive
CHMP4C	LINC00997	0.437899	5.93217e-19	postive
CASP8	NPTN-IT1	0.437852	5.98937e-19	postive
CASP6	LINC02449	0.437796	6.05723e-19	postive
CASP8	PAN3-AS1	0.437789	6.06665e-19	postive
SCAF11	NIFK-AS1	0.437693	6.18603e-19	postive
GSDMB	LINC00894	0.437682	6.19929e-19	postive
AIM2	ATP2B1-AS1	0.437631	6.26485e-19	postive
CHMP3	IL10RB-DT	0.437607	6.29511e-19	postive
CHMP7	CYLD-AS1	0.437591	6.31605e-19	postive
CASP6	OCIAD1-AS1	0.437583	6.32574e-19	postive
CHMP2A	MAPKAPK5-AS1	0.437548	6.37092e-19	postive
BAK1	CHROMR	0.437542	6.37912e-19	postive
TP53	SNHG12	0.437426	6.53144e-19	postive
CASP4	L3MBTL4-AS1	0.437401	6.56486e-19	postive
TP53	ZNF32-AS2	0.437356	6.62564e-19	postive
CHMP4B	LINC00653	0.43734	6.64657e-19	postive
IRF2	MKLN1-AS	0.437274	6.73638e-19	postive
CHMP2A	DNAJC27-AS1	0.437246	6.77439e-19	postive
TP53	TPT1-AS1	0.43723	6.79777e-19	postive
CASP1	ITGA6-AS1	0.437121	6.9496e-19	postive
PLCG1	CHROMR	0.437098	6.98269e-19	postive
PLCG1	SNHG16	0.437065	7.02879e-19	postive
CASP8	CTC-338M12.4	0.437033	7.07433e-19	postive
CASP8	HCG15	0.436744	7.50203e-19	postive
GSDMA	LINC00294	0.436728	7.5273e-19	postive
PLCG1	LINC00630	0.436727	7.52879e-19	postive
GSDMC	MIR325HG	0.436721	7.53751e-19	postive
IL18	LINC02709	0.436653	7.6422e-19	postive
PJVK	ZNF407-AS1	0.436622	7.69057e-19	postive
CASP8	NCBP2-AS1	0.436574	7.76651e-19	postive
CHMP4B	LINC00862	0.436558	7.79059e-19	postive
SCAF11	GARS1-DT	0.436519	7.85357e-19	postive
CHMP4B	MYLK-AS1	0.436505	7.87593e-19	postive
GSDMB	MIR194-2HG	0.436501	7.88092e-19	postive
NLRC4	CARD8-AS1	0.436484	7.90848e-19	postive
CHMP6	HEATR6-DT	0.436446	7.97063e-19	postive
CHMP2B	BACH1-IT1	0.436353	8.12172e-19	postive
IRF1	LINC02195	0.436273	8.25458e-19	postive
GSDME	LINC00540	0.436265	8.26746e-19	postive
CASP8	ZBTB11-AS1	0.43622	8.34415e-19	postive
HMGB1	OIP5-AS1	0.436217	8.34824e-19	postive
CHMP4B	ITGB8-AS1	0.436201	8.37597e-19	postive
TIRAP	NARF-IT1	0.436171	8.42652e-19	postive
CHMP4C	ABALON	0.436151	8.4613e-19	postive
TIRAP	YEATS2-AS1	0.436123	8.50913e-19	postive
CHMP4B	EPB41L4A-DT	0.436107	8.53714e-19	postive
CASP6	ZEB1-AS1	0.436075	8.59174e-19	postive
BAK1	SCAT2	0.435931	8.84737e-19	postive
BAK1	VIM-AS1	0.435901	8.90104e-19	postive
NOD1	HMGN3-AS1	0.435896	8.91011e-19	postive
CASP3	LINC00641	0.435836	9.01883e-19	postive
TP53	FAM201A	0.435829	9.03175e-19	postive
BAK1	SNHG20	0.435758	9.16114e-19	postive
[truncated: 1,038 more rows]
