# Supplementary material for: Pyroptosis-Related LncRNA Signature Predicts Prognosis and Is Associated With Immune Infiltration in Hepatocellular Carcinoma
Source: Front Oncol. 2022 Mar 3;12:794034. doi: 10.3389/fonc.2022.794034 (PMC8927701; doi:10.3389/fonc.2022.794034)
Supplement: Supplementary file 7 [file Table_6.xlsx]

## Sheet: training cohort 
Classification of risk groups in training cohort based on the HCC patients’ risk scores.
id	futime	fustat	POLH-AS1	LINC01224	MKLN1-AS	LINC02614	MIR210HG	riskScore	risk
TCGA-DD-AAEH	2.14795	0	0.228845	0	0.229477	0.117788	0.902908	0.44612	low
TCGA-EP-A12J	1.56164	0	1.08591	0	2.00312	0.234842	1.17158	0.891235	high
TCGA-DD-AAD2	1.80274	0	0.366234	0.198006	1.57582	0.0754011	0.937281	0.618139	low
TCGA-ZS-A9CF	6.60822	0	0.403523	0.669446	0.949232	0.575608	3.08725	0.836847	high
TCGA-2Y-A9HA	0.0986301	1	0.924253	1.42772	2.07027	0.776683	3.97986	1.55214	high
TCGA-ED-A82E	1.11781	0	1.66662	0	2.3572	0.371349	4.30836	1.3375	high
TCGA-DD-AA3A	1.12329	1	5.55761	0.105988	3.76356	0.726486	3.8004	6.2528	high
TCGA-QA-A7B7	0.257534	0	0.253586	0.787072	1.01715	1.50412	4.12829	1.52952	high
TCGA-5C-A9VH	0.882192	0	0.917907	1.06344	0.645505	0.491736	0.615252	0.826241	low
TCGA-DD-A3A3	1.46575	1	0.276641	0.132949	2.48151	0.235958	4.12995	0.886828	high
TCGA-DD-A1EF	1.07945	1	1.68939	0	0.684469	0.49688	1.64135	0.935189	high
TCGA-ED-A627	1.1589	0	0.829578	0	1.20999	0.226565	2.14837	0.717609	low
TCGA-UB-A7MA	2.32329	0	1.89505	7.35588	2.2325	0.739584	1.80316	3.68744	high
TCGA-DD-AACB	6.36712	0	0.723492	0.35313	0.62656	0.0797969	1.89017	0.578621	low
TCGA-ZP-A9D4	1.08219	0	0.786726	0	1.51874	0.428752	3.94789	0.908392	high
TCGA-G3-AAV6	0.178082	1	1.50394	4.45036	0.731196	0.737224	6.15355	1.96483	high
TCGA-ED-A8O5	1.11233	0	2.45608	0.24056	0.661956	0.125631	1.25259	0.914127	high
TCGA-CC-5264	0.279452	1	1.66665	4.33854	4.28786	0.571889	6.63499	4.02078	high
TCGA-BC-A10X	2.10959	1	0.464615	0	0.705906	0.0967947	1.32118	0.525858	low
TCGA-DD-A4NG	2.19726	1	0.51378	0.0356125	0.922314	0.331283	3.27036	0.687659	low
TCGA-MI-A75H	2.04658	0	0.534275	0	0.86586	0.13968	1.11413	0.566253	low
TCGA-DD-AAEI	4.19452	0	0.101637	0.015264	0.333548	0.0597864	0.260113	0.418479	low
TCGA-EP-A3RK	0.994521	0	0.833572	1.96962	1.68188	0.302374	0.782215	1.00047	high
TCGA-G3-A25Z	1.79452	0	0.294698	0.0774521	0.725348	0.211273	0.927042	0.541382	low
TCGA-UB-A7MB	1.64658	0	0.611539	1.45111	1.00347	0.521607	2.55629	0.9287	high
TCGA-T1-A6J8	0.0630137	0	0.479424	0	1.06639	0.119856	0.449886	0.564916	low
TCGA-G3-A7M9	0.153425	1	5.19378	6.70297	1.81062	1.6367	28.3614	28.163	high
TCGA-MI-A75G	1.91233	0	0.563872	0.0846834	0.44549	0.338599	2.60557	0.622063	low
TCGA-DD-AAEG	1.96986	0	0.173224	0.299174	0.615854	0.382111	1.4408	0.59333	low
TCGA-DD-AAVX	4.70685	0	0.172994	0	1.32469	0.178082	0.442732	0.572214	low
TCGA-G3-A5SI	2.10411	1	1.09741	0	0.141234	0.20885	3.41431	0.625352	low
TCGA-KR-A7K2	2.27123	0	0.524624	0.0350174	0.212555	0.368609	0.422683	0.556521	low
TCGA-DD-AADF	0.315068	1	7.70218	0.0638195	0.213061	0.546808	2.65089	4.33406	high
TCGA-CC-A3MC	0.994521	0	0.733192	0.582022	1.37495	0.154032	0.737163	0.709949	low
TCGA-FV-A3R2	0.531507	1	2.13056	0.134725	1.32889	1.00591	5.2613	1.87631	high
TCGA-K7-A6G5	1.40274	0	0.148472	0	0.956456	0.0655024	0.865501	0.494866	low
TCGA-G3-A25S	1.13973	1	1.10279	3.02633	1.13326	0.22852	5.49496	1.17359	high
TCGA-DD-AAE3	1.55068	0	0.450687	0.0386772	0.352155	0.918417	0.521784	0.797843	low
TCGA-G3-AAV4	0.0739726	1	1.19877	0.0200037	1.67563	0.675776	1.53397	1.14213	high
TCGA-2Y-A9H3	4.15342	0	0.200942	0.0201186	0.146543	0.128051	0.485689	0.433445	low
TCGA-G3-AAUZ	1.31507	0	0.174092	0	0.169283	0.230416	4.80197	0.521948	low
TCGA-FV-A3R3	1.00274	1	0.240077	0.302864	1.15555	0.148283	1.4746	0.58717	low
TCGA-CC-5261	0.265753	1	4.48286	2.84599	1.63464	0.194777	1.08643	2.66806	high
TCGA-DD-A4NB	2.70959	0	0.644651	0.0484075	1.29286	0.813714	0.756166	0.972482	high
TCGA-DD-A3A5	8.56164	1	0.778182	0.0359597	0.785789	0.202468	2.9618	0.653616	low
TCGA-WQ-AB4B	1.08219	0	0.0635755	0	0.255004	0.196336	0.596585	0.44743	low
TCGA-BD-A2L6	3.73425	0	0.45878	0.307402	0.283106	0.415185	1.00855	0.599897	low
TCGA-DD-AAW1	5.44932	0	0.186358	0.0139938	0.764478	0.157582	0.377573	0.501465	low
TCGA-DD-AADB	3.40274	0	0.736398	1.90561	1.98292	0.174936	2.00543	0.989202	high
TCGA-MR-A520	0.627397	0	0.339351	0.174735	0.583351	0.249523	0.599665	0.544676	low
TCGA-2Y-A9H4	3.97808	0	0.723649	0	1.00271	0.585304	3.51879	0.870065	high
TCGA-2Y-A9H7	3.2	0	0.661168	0	1.22152	0.369476	2.19971	0.754362	low
TCGA-DD-AAE1	1.51233	0	0.742939	0.365158	0.935857	0.238376	0.316893	0.657504	low
TCGA-FV-A2QQ	1.99726	0	0.357913	0.245724	1.95764	0.120307	0.348947	0.681502	low
TCGA-YA-A8S7	1.12877	1	1.23405	0	2.22623	0.964694	9.75169	1.97596	high
TCGA-CC-5260	0.238356	1	1.71749	0	3.87502	0.710359	5.08226	2.38928	high
TCGA-DD-AADI	2.9726	0	0.543798	0.714601	0.718805	0.129952	0.492897	0.581257	low
TCGA-BC-A217	3.8274	1	0.683642	5.38627	1.419	1.4539	20.4345	4.86902	high
TCGA-2Y-A9H1	3.36712	1	0.118958	0	0.195197	0	0.532776	0.39528	low
TCGA-CC-A7IF	1.77808	1	0.404779	0.553869	0.196798	0.403456	2.70492	0.622322	low
TCGA-FV-A496	0.0273973	0	0.182227	0.246304	1.11299	0.495763	0.816133	0.695016	low
TCGA-DD-A1EG	3.7589	1	0.292959	0.113135	1.44976	0.030773	0.392727	0.559291	low
TCGA-RC-A7S9	1.75342	0	0.906208	0	1.21162	0.34903	2.39283	0.796636	low
TCGA-CC-A8HT	0.383562	1	1.28222	3.83459	2.21578	0.213157	14.6717	2.20599	high
TCGA-2Y-A9H2	4.74247	0	1.9285	0.0175531	1.85391	0.395324	2.96627	1.25513	high
TCGA-DD-AADC	1.16438	1	1.26189	2.78856	2.26782	0.543463	3.38328	1.74904	high
TCGA-EP-A2KA	1.71781	1	1.08892	0.014867	5.32428	0.778841	6.67146	3.04739	high
TCGA-FV-A3I0	2.32329	0	2.49232	0	0.9088	0.26042	12.2813	1.42279	high
TCGA-DD-AACW	3.90137	0	0.994023	0	0.815538	0.328905	0.370992	0.695987	low
TCGA-DD-AAE7	1.76438	0	0.517653	0	0.346056	0.380628	0.7728	0.579899	low
TCGA-DD-AAE0	1.52055	0	1.71557	0	1.45966	0.336386	9.45189	1.26561	high
TCGA-MI-A75C	0.79726	0	0.36939	0.0138689	1.90256	0.237659	6.08575	0.837337	high
TCGA-EP-A26S	1.66575	0	0.37905	0.250476	1.20249	0.178376	3.9935	0.670645	low
TCGA-3K-AAZ8	1.08493	0	0.428125	0.0160742	0.722018	0.149529	1.30112	0.540992	low
TCGA-DD-AAD0	0.375342	0	0.294868	0.0177136	1.35476	0.312213	30.2861	1.54609	high
TCGA-DD-A114	3.14795	1	3.50424	4.83514	1.6771	0.305976	0.65393	2.7601	high
TCGA-DD-A3A1	0.638356	1	0.549841	0.445912	1.04257	0.266834	24.0627	1.31287	high
TCGA-DD-A73A	1.99452	0	0.455519	0.0342054	0.394489	0.175844	1.87011	0.525438	low
TCGA-WJ-A86L	0.945205	0	0.381486	0.1862	0.295599	0.932677	5.28837	0.91218	high
TCGA-ED-A459	2.49315	0	0.588895	0.385927	2.42065	0.834531	8.7459	1.6278	high
TCGA-5R-AA1D	1.23014	0	0.187229	0	0.938731	0.172085	0.499129	0.526831	low
TCGA-FV-A495	0.00273973	0	0.225986	0	0.92704	0.0498497	2.02423	0.513883	low
TCGA-DD-A73E	0.120548	0	1.09208	0	2.65479	0.460388	1.55272	1.19913	high
TCGA-CC-A5UD	0.832877	1	2.63871	0.0193311	1.9713	0.955918	6.01191	2.4098	high
TCGA-DD-AACK	0.0246575	0	0.66548	0.284454	2.54794	0.146797	3.23157	0.932897	high
TCGA-NI-A8LF	2.18904	0	0.377142	0.0339839	0.632598	0.826384	0.788244	0.79099	low
TCGA-ED-A4XI	2.24384	0	0.352605	0	0.789813	0.303714	1.46103	0.594853	low
TCGA-BC-A5W4	1.49863	1	0.320688	0.134852	0.561292	0.301824	11.791	0.768868	low
TCGA-DD-AACT	4.27945	0	1.05984	0	0.611899	0.0779297	0.301378	0.577216	low
TCGA-G3-A7M6	1.73151	0	1.02348	1.48284	2.67829	0.920781	11.8897	2.52281	high
TCGA-DD-A73C	1.92055	0	0.0577071	0	0.673356	0.212158	1.47686	0.50718	low
TCGA-KR-A7K8	2.48219	0	2.70374	0.0507566	0.410789	0.049701	2.49871	0.893436	high
TCGA-DD-AAVR	6.88493	0	0.203152	0.0762745	0.333349	0.104564	0.0866526	0.442746	low
TCGA-G3-AAV7	0.989041	0	3.39465	4.53631	3.86505	0.2547	13.9181	5.9583	high
TCGA-DD-AAE9	1.97808	0	2.49604	0.0803272	0.910157	0.0262189	0.41826	0.87814	high
TCGA-DD-AAD1	1.54521	0	0.471363	0.165177	0.916683	0.265719	1.27335	0.623969	low
TCGA-UB-A7MF	0.586301	1	1.53415	0.972808	1.02559	0.150407	10.7609	1.13152	high
TCGA-DD-AAE6	0.386301	0	1.06551	2.44394	0.847696	0.163815	1.46673	0.873571	high
TCGA-DD-AADS	1.29863	0	0	0	0.313354	0.109525	0.97746	0.426739	low
TCGA-CC-A7II	1.09315	0	0.965233	4.4682	1.0973	0.116897	11.7701	1.4774	high
TCGA-DD-AADL	1.74247	0	1.48483	0.5993	1.21822	0.98261	5.44278	1.615	high
TCGA-G3-A6UC	1.83836	0	0.771942	0.0165617	0.442329	0.405432	1.31706	0.654255	low
TCGA-2Y-A9GY	2.07397	1	1.24548	1.20362	2.29051	0.477807	17.0692	2.09538	high
TCGA-KR-A7K7	2.60548	0	0.870341	0.13071	0.705249	0.263093	1.40244	0.660033	low
TCGA-DD-AAVP	7.53973	0	0.578592	0	0.914239	0.0992683	0.205661	0.549652	low
TCGA-G3-A5SK	2.03836	0	0.168518	0	0.327725	0.115649	1.36571	0.45415	low
TCGA-DD-AACA	6.30411	0	1.11236	2.21345	2.79311	0.0987333	1.89726	1.28067	high
TCGA-ED-A97K	0.0164384	0	1.90931	0.0369993	5.18792	0.75177	9.32619	3.90131	high
TCGA-LG-A6GG	1.06027	0	1.29095	0.888606	1.47104	0.150294	3.87744	0.948689	high
TCGA-4R-AA8I	0.717808	1	2.21079	0.62498	1.28035	1.41521	3.21726	2.44083	high
TCGA-FV-A23B	5.07397	1	1.82084	0.508759	0.694836	0.249089	0.975345	0.861793	high
TCGA-2Y-A9H9	1.90959	0	1.05425	0.371728	0.986123	0.269628	2.20929	0.777538	low
TCGA-DD-AAD5	3.68493	0	1.09112	0.0156064	1.91356	1.35244	10.8595	2.3476	high
TCGA-DD-A3A2	5.83836	1	0.252944	0.347315	0.237172	0.170046	0.354498	0.475472	low
TCGA-DD-AAVU	6.03288	0	0.513881	0.137201	0.582966	0.125951	2.43545	0.55402	low
TCGA-DD-AACJ	5.7589	0	0.128606	0.00965717	2.11028	0.236408	4.40217	0.782462	low
TCGA-CC-A7IE	0.594521	1	0.840497	0.622723	1.20549	0.131843	5.01908	0.789604	low
TCGA-DD-A1EJ	2.75342	1	1.46946	2.91306	1.35296	0.637487	10.7493	2.01617	high
TCGA-BD-A3EP	1.12055	0	1.09245	0.0729185	1.52702	0.124954	0.776624	0.748432	low
TCGA-5R-AAAM	0.126027	1	0.552437	0	1.11912	0.072214	1.36146	0.580461	low
TCGA-DD-A3A7	1.14795	1	0.645064	0.096877	0.729171	0.161266	18.6274	0.965514	high
TCGA-CC-A123	0.6	0	0.273352	0.935998	0.15948	0.0884373	0.419744	0.477774	low
TCGA-DD-A11C	1.8137	0	1.36717	0.0248878	0.830875	0.499589	1.89083	0.898205	high
TCGA-CC-A8HV	0.764384	1	1.05349	2.13966	1.62804	1.92549	4.06559	3.25899	high
TCGA-DD-AAVW	6.34795	0	0.90967	0.897763	1.13727	0.191107	0.498871	0.743277	low
TCGA-CC-5263	0.353425	1	3.64642	1.80187	4.18192	0.216225	54.9639	16.1999	high
TCGA-DD-AADJ	2.92055	0	0.210819	0.358827	0.512488	0.268691	0.929202	0.541019	low
TCGA-DD-AADV	1.5726	0	0.858195	1.40485	0.876212	0.530061	2.52578	0.962572	high
TCGA-DD-A39W	2.26575	1	0.66626	0.0833836	3.07731	0.80833	0.21314	1.42166	high
TCGA-CC-A3MB	0.863014	1	0.599418	4.28247	1.1397	0.64853	5.11352	1.52767	high
TCGA-DD-AACV	4.19452	0	0.684367	0.730877	0.360459	1.65501	3.79483	1.60466	high
TCGA-RC-A6M5	0.0410959	0	0.193475	0.0464903	2.10235	0.39833	1.35341	0.808172	low
TCGA-2Y-A9GU	5.31233	0	0.299546	0.0179946	0.371371	0.352407	1.0477	0.546624	low
TCGA-G3-AAV2	1.01918	0	0.656816	0	1.11767	0.20928	1.19067	0.646744	low
TCGA-DD-AAE2	1.74795	0	0.365892	0.192326	0.983966	0.235408	3.453	0.64596	low
TCGA-ZP-A9D0	2.98904	0	0.268111	0.112743	0.234634	0.496793	0.480312	0.572833	low
TCGA-HP-A5N0	2.06027	1	1.48715	0.7147	0.889334	0.122471	0.78657	0.774594	low
TCGA-G3-A25V	2.35616	0	0.249381	0	2.00056	0.117356	0.872242	0.659342	low
TCGA-ZP-A9D1	0.0575342	0	0.669167	0.0182721	1.73022	0.0894608	0.49301	0.675337	low
TCGA-DD-AACN	3.56712	0	2.04139	0.0656958	0.558281	0.47175	0.528661	0.957352	high
TCGA-ZP-A9D2	2.09589	1	0.86737	0	6.03188	1.44865	7.21438	5.18747	high
TCGA-O8-A75V	1.47397	0	0.126405	0.101247	1.22913	0.0743558	0.575112	0.526615	low
TCGA-ED-A5KG	2.33973	0	1.93214	0.0696414	3.57905	0.397793	3.19764	1.8566	high
TCGA-G3-AAV5	0.969863	0	0.635293	0	4.58675	0.0934255	0.289043	1.24165	high
TCGA-RG-A7D4	3.00822	0	0.979513	0.0367763	1.2501	0.315101	0.678928	0.765687	low
TCGA-DD-AAVS	4.99452	0	2.21098	3.75294	0.656222	1.35351	0.307047	2.67159	high
TCGA-UB-A7ME	1.33151	0	0.949507	0.380264	0.442404	0.302539	2.00252	0.682523	low
TCGA-LG-A9QC	1.16438	0	0.622957	0.0935569	1.47651	0.0824502	0.930007	0.64197	low
TCGA-DD-A11A	0.216438	0	0.187537	0.0140824	0.8377	0.475737	1.63984	0.645912	low
TCGA-DD-AADQ	1.19452	0	1.07315	0.0153493	0.298144	0.172846	0.261566	0.574481	low
TCGA-DD-AADO	1.2411	0	0.63593	0.350186	0.347829	0.132485	3.09676	0.569601	low
TCGA-DD-A4NQ	1.02192	1	1.09548	0.349609	2.99593	0.694746	18.9827	2.58861	high
TCGA-DD-A4NL	4.68767	0	0.407369	0	0.551732	0.256745	0.769505	0.5451	low
TCGA-G3-A5SJ	1.91233	0	0.334099	0.38468	3.57357	0.687851	5.344	1.61749	high
TCGA-DD-A4NV	6.56986	0	0.500272	0	0.747921	0.139782	2.30457	0.56633	low
TCGA-2Y-A9GZ	2.32329	1	0.557313	0.100438	0.711266	1.1638	2.16322	1.09347	high
TCGA-DD-AAEE	2.21918	0	0.772931	0.109252	1.77395	0.207274	1.97812	0.795797	low
TCGA-RC-A7SB	1.61096	0	0.290283	0.828311	0.476321	0.34151	1.60963	0.616735	low
TCGA-UB-AA0U	0.89589	0	1.75793	0.0352012	1.36749	0.0947902	2.07452	0.872513	high
TCGA-DD-AAD3	3.54795	0	0.910107	0.136682	0.871139	0.175664	0.655083	0.640841	low
TCGA-G3-A25Y	1.23836	1	1.99549	1.15879	1.21273	0.221721	3.76401	1.15787	high
TCGA-DD-A1ED	6.30411	0	0.300492	0.0112821	1.26008	0.171237	1.68226	0.60289	low
TCGA-DD-A4NO	6.15068	0	0.531112	0	1.72362	0.617027	0.475735	0.904118	high
TCGA-DD-AACU	4.29315	0	0.395994	0.47577	2.3344	1.14528	1.91428	1.52892	high
TCGA-NI-A4U2	4.90685	1	0.224586	0.176427	0.730739	0.193083	0.965318	0.532597	low
TCGA-BW-A5NP	0.00273973	0	2.18259	0.73552	1.64996	0.438397	5.81284	1.55172	high
TCGA-DD-AADD	3.3726	0	2.06102	1.34485	1.60672	0.21948	1.00036	1.20751	high
TCGA-PD-A5DF	1.75068	1	0.33726	0.303902	0.819859	0.429841	3.35662	0.70585	low
TCGA-DD-AAD6	1.8411	0	1.25948	1.91516	0.287036	0.926089	1.2759	1.23084	high
TCGA-DD-A113	6.64384	0	0.747917	0.0124804	1.75754	0.219976	1.71915	0.779656	low
TCGA-DD-A3A8	0.030137	1	0.56083	0.0153139	1.8591	0.134959	2.02247	0.726258	low
TCGA-ED-A7PX	0.0164384	0	0.998578	0.206207	2.13922	0.0917811	3.99313	0.911259	high
TCGA-DD-AADP	1.25479	0	0.563079	0.883228	0.38783	0.184013	0.693842	0.576353	low
TCGA-CC-A7IJ	1.04658	0	2.81085	0.150094	1.48048	1.16659	5.03554	2.54981	high
TCGA-DD-A1EL	1.13699	1	0.739502	1.63946	2.82493	0.424644	1.83248	1.34432	high
TCGA-DD-A1EI	0.50137	0	0.469864	3.70788	0.981263	0.496247	0.783445	1.07164	high
TCGA-ZS-A9CE	3.4	0	0.384626	0.0462112	0.518927	0.124438	2.92024	0.5298	low
TCGA-HP-A5MZ	0.249315	1	0.312119	0.0267855	1.08934	0.222942	0.570563	0.583695	low
TCGA-RC-A7SF	1.5863	0	0.31565	0.047405	0.690593	0.193413	3.05178	0.566402	low
TCGA-BD-A3ER	3.05479	0	0.240239	0	0.578166	0.134251	0.655818	0.484347	low
TCGA-RC-A6M6	0.0246575	0	1.3203	0.0689687	2.76302	0.979249	29.5047	4.10796	high
TCGA-RC-A7SH	1.28219	0	1.26921	0.970395	0.357624	0.390267	4.45401	0.882982	high
TCGA-CC-A1HT	0.276712	1	1.33087	4.31492	5.16692	0.874969	4.69164	5.08881	high
TCGA-DD-AAVV	6.72603	0	0.817951	0.170088	1.69778	0.101781	0.187863	0.708245	low
TCGA-G3-A7M7	0.989041	0	0.316645	0	0.558065	0.17074	0.855392	0.506288	low
TCGA-BC-A10U	2.29315	1	1.49517	0.924607	3.72018	0.510892	31.3998	4.5898	high
TCGA-DD-AACX	0.465753	0	0.77885	0.0623836	3.78667	0.511597	4.98316	1.62576	high
TCGA-DD-A1EE	0.956164	1	0.733827	0.013776	5.83666	0.2563	0.997709	1.89551	high
TCGA-CC-A5UE	0.745205	1	0.988438	6.9955	4.05478	0.690453	5.82347	4.5356	high
TCGA-BC-4073	2.32603	0	1.36589	0.520722	3.98449	0.0540795	24.2679	2.739	high
TCGA-G3-A3CK	1.60274	0	0.287156	0.0246432	2.33351	0.126686	0.66491	0.717902	low
TCGA-DD-AADW	1.60822	0	2.62189	5.61866	0.717036	0.24469	4.23679	2.07326	high
TCGA-DD-A1EH	4.09589	0	3.01898	0.331051	0.716421	0.500344	4.29238	1.49665	high
TCGA-DD-A1EC	1.64932	0	1.03863	0.376962	2.58798	0.133648	2.30739	1.01185	high
TCGA-DD-A39Y	0.468493	1	0.291918	2.91854	3.01088	0.0797254	17.2542	1.81332	high
TCGA-DD-A1EK	1.52877	1	0.849504	0.0170107	0.474971	0.124927	5.26612	0.632413	low
TCGA-CC-A3MA	0.830137	1	1.66454	0.0666626	3.58107	1.49319	1.89332	3.31972	high
TCGA-DD-A4NH	2.51233	0	3.27451	0.509336	4.64815	0.18058	21.2998	5.16596	high
TCGA-FV-A2QR	1.59178	1	0.416695	0.41124	3.473	0.105049	1.19338	0.996072	high
TCGA-DD-AACD	1.04384	1	0.602153	0.115096	0.259491	0.177104	0.466987	0.513884	low
TCGA-WX-AA46	2.07123	0	0.341561	0	0.622736	0.0613918	0.955077	0.483891	low
TCGA-DD-A4NI	2.23562	0	0.214929	0	0.313487	0.121161	3.49896	0.489326	low
TCGA-DD-AACY	3.9726	0	0.569278	0.124357	1.03791	0.11416	0.397342	0.579813	low
TCGA-DD-AACC	4.61644	1	0.97933	0.392207	0.666594	0.163222	0.807599	0.639968	low
TCGA-G3-A3CH	2.13699	0	0.551186	0	0.347156	0.928469	1.43199	0.841799	high
TCGA-ED-A8O6	0.153425	1	0.589488	0.820919	1.34833	0.835371	6.126	1.25394	high
TCGA-2Y-A9H8	1.73425	1	1.25913	0.0157582	0.401739	0.609506	6.8924	0.984724	high
TCGA-DD-A73F	2.9726	0	1.08515	0.948187	0.395689	0.275639	2.23014	0.738229	low
TCGA-ZP-A9CZ	1.93425	0	0.947302	2.61773	1.51987	0.547949	5.172	1.41851	high
TCGA-XR-A8TC	3.66849	0	0.758481	0.972034	1.45662	0.252827	0.194114	0.795971	low
TCGA-DD-AAW2	5.08219	0	1.24882	0	0.273223	0.538707	0.532673	0.757556	low
TCGA-BC-A10R	0.843836	1	0.366807	0	0.468135	0.24274	0.923101	0.527324	low
TCGA-G3-A25X	4.87397	0	0.927697	0.622858	1.65159	0.385203	11.3822	1.25677	high
TCGA-DD-AACP	1.13699	0	2.30641	2.75067	1.36046	0.349153	5.81585	1.78241	high
TCGA-WX-AA44	1.68493	0	1.4328	0.556938	0.55319	0.433806	2.55244	0.892807	high
TCGA-FV-A4ZP	6.81096	1	0.90205	0.016934	1.00733	0.0248727	19.1419	1.01299	high
TCGA-UB-AA0V	0.860274	0	0.444275	0	0.810003	0.304894	0.568503	0.596677	low
TCGA-5R-AA1C	1.42466	0	1.2016	0.160408	2.0934	0.726459	0.626428	1.27883	high
TCGA-G3-A3CJ	1.6274	0	0	0	0.568611	0.0509599	1.42265	0.440545	low
TCGA-BC-A10Z	0.0931507	1	0.885955	1.13701	1.42438	1.47462	2.2502	1.90537	high
TCGA-WX-AA47	1.52329	1	0.169244	0	0.308567	0.118222	1.3716	0.453151	low
TCGA-ED-A7XP	1.09589	0	0.59645	1.77523	2.92623	0.40667	0.555076	1.28064	high

## Sheet:  testing cohort
Classification of risk groups in testing cohort based on the HCC patients’ risk scores.
id	futime	fustat	POLH-AS1	LINC01224	MKLN1-AS	LINC02614	MIR210HG	riskScore	risk
TCGA-G3-A5SL	1.70137	0	0.718569	0	1.70313	0.118881	0.785403	0.69726	low
TCGA-GJ-A3OU	2.40822	0	0.570739	0.214287	0.96253	0.146881	0.82162	0.59564	low
TCGA-CC-A9FV	0	0	1.10852	0	1.30774	0.306856	0.58408	0.792299	low
TCGA-DD-AADN	2.46027	0	0.260126	0.390662	0.442645	0.0255025	3.51355	0.501194	low
TCGA-DD-AACZ	0.468493	1	1.40919	0.0338616	1.66487	0.223812	1.94748	0.918351	high
TCGA-G3-A3CG	1.84384	0	0.273195	0.0615434	1.61879	0.0602635	0.436982	0.585495	low
TCGA-DD-AACO	5.13973	0	0.0856576	0.0257285	0	0.138564	2.19219	0.431239	low
TCGA-BC-4072	4.08219	1	0.829564	0.690884	1.40247	1.65247	4.71254	2.13576	high
TCGA-DD-AACQ	1.18356	1	0.389511	0.220991	0.157813	0.521895	3.74743	0.657577	low
TCGA-ED-A66Y	0.810959	1	1.5509	0.329967	0.589087	0.209068	3.05955	0.797165	low
TCGA-2Y-A9GW	3.48219	1	0.324692	0	0.966901	0.175079	0.761718	0.554693	low
TCGA-UB-A7MC	1.36986	0	1.54218	2.66018	2.55464	0.920123	1.07128	2.33943	high
TCGA-BC-A10W	0.249315	1	0.904429	4.26663	3.39492	0.375541	3.97122	2.20053	high
TCGA-DD-AADY	1.52055	0	1.55666	0	1.13525	0.122091	0.132796	0.753605	low
TCGA-EP-A3JL	0.830137	0	0.649014	0.012996	0.457537	0.197249	0.276831	0.540849	low
TCGA-G3-AAV0	1.30411	0	0.222823	0	0.0812505	0.0655363	1.99591	0.430804	low
TCGA-XR-A8TG	2.46027	0	0.581269	0.174592	1.20814	0.521432	4.83473	0.892439	high
TCGA-DD-AAW3	4.47397	0	1.66875	0	1.13401	0.133857	1.39122	0.810695	low
TCGA-DD-A39V	1.76164	1	0.499192	0.393591	0.591584	0.082587	1.0114	0.531229	low
TCGA-DD-AACF	1	1	0.994446	0.880367	0.400786	0.230908	1.33949	0.678609	low
TCGA-RC-A6M3	0	0	1.07644	0.238978	2.57694	0.3166	7.16665	1.29742	high
TCGA-DD-A4NJ	2.54247	0	1.18775	0.1921	1.86567	0.618059	2.18237	1.18927	high
TCGA-2Y-A9H6	0.978082	0	0.171935	0.0344288	0.543354	0.505692	0.586699	0.597528	low
TCGA-ZS-A9CG	0.934247	0	0.109938	0	1.30286	0.234427	1.19578	0.593281	low
TCGA-DD-AACG	1.28493	1	0.57416	2.08865	0.767661	0.206397	0.870764	0.732612	low
TCGA-DD-A4NN	2.46301	1	3.23387	0.0159236	0.32863	0.382014	2.6683	1.2432	high
TCGA-DD-A39Z	1.64658	1	0.739545	0.0370221	0.629227	0.0362522	3.36476	0.569987	low
TCGA-BC-A3KF	0.0219178	0	1.10745	0.665274	0.905536	0.271433	2.50499	0.808373	low
TCGA-BW-A5NO	0.0547945	0	1.73517	1.44092	0.893243	0.645435	2.69926	1.31781	high
TCGA-G3-AAV1	0.983562	1	1.12236	0.0293146	3.23849	0.358812	0.707692	1.26068	high
TCGA-ED-A66X	1.11233	0	1.15639	2.25771	1.72501	0.278277	0.717453	1.11548	high
TCGA-ZP-A9CY	2.14247	0	0.511618	0.0170746	0.912056	0.309312	3.68559	0.683136	low
TCGA-DD-A73B	0.775342	1	0.436169	0.707452	0.652085	0.218085	1.76741	0.610516	low
TCGA-CC-A3M9	0.821918	1	1.7038	0.12794	2.04133	0.984337	6.69638	2.0156	high
TCGA-FV-A3I1	0.676712	1	0.36018	0.126216	2.32028	0.132419	0.332868	0.733476	low
TCGA-DD-AAEB	1.30959	0	0.0549246	0	0.320444	0.11308	0.866819	0.433139	low
TCGA-DD-AAVY	5.39726	0	0.515954	0	0.338648	0.0151751	0.8803	0.461332	low
TCGA-XR-A8TD	2.82192	0	0.551347	0.496814	0.904696	0.113513	11.641	0.810573	low
TCGA-DD-AADG	3.13699	0	0.577364	0	1.2249	0.0849065	1.43284	0.603936	low
TCGA-DD-A4NE	1.80822	1	1.79879	0.54029	1.51679	0.578653	3.35674	1.35662	high
TCGA-ED-A7PY	1.06849	0	1.26369	0.803788	0.243949	0.415399	0.570721	0.765941	low
TCGA-DD-A39X	4.6411	1	0.169606	0.140095	1.2369	0.274363	0.470234	0.605768	low
TCGA-K7-A5RF	1.72877	0	0.326025	0.016321	0.59441	0.175798	1.04297	0.516954	low
TCGA-DD-A115	6.96438	1	1.13716	0.361654	0.439047	0.226252	2.11137	0.683434	low
TCGA-DD-A3A6	8.92603	1	1.12537	0	0.376158	0.22066	2.82008	0.656542	low
TCGA-LG-A9QD	1.00274	0	0.421914	0	0.553849	0.192343	1.18776	0.532142	low
TCGA-5C-AAPD	0.0547945	0	0.974319	1.05354	1.35005	0.563577	1.74546	1.05609	high
TCGA-DD-AACH	0.534247	1	1.47961	2.95769	5.46966	0.412669	14.7767	4.8699	high
TCGA-BC-A10S	3.89863	1	0.165054	0	0.677087	0.036409	1.63685	0.469574	low
TCGA-DD-A1EA	6.61644	0	0.51312	0	2.64285	0.518779	0.629241	1.03851	high
TCGA-DD-AACI	4.43288	0	0.398112	0.179368	1.01618	0.117092	0.891506	0.564368	low
TCGA-G3-A25U	4.48219	0	0.394784	0.163046	0.75576	0.44268	2.35748	0.681046	low
TCGA-CC-A5UC	0.950685	1	1.56498	1.1164	0.80843	0.134251	0.945665	0.822199	low
TCGA-EP-A2KB	1.63288	1	0.578338	0.660106	0.759189	0.975237	0.838728	1.01083	high
TCGA-XR-A8TF	1.89863	1	3.67275	0.475208	0.762333	0.639822	1.20506	1.81793	high
TCGA-BC-A10Y	1.94795	1	0.469733	1.90473	1.18186	1.38848	4.16749	1.76964	high
TCGA-CC-5258	0.353425	1	1.34245	3.58422	4.07928	0.226667	0.911936	2.21045	high
TCGA-DD-A1EB	5.52603	0	0.401827	0.226302	0.586091	0.147731	1.15692	0.531168	low
TCGA-DD-A4NF	2.58082	0	0.381586	0	1.94799	0.0561156	0.325523	0.638947	low
TCGA-DD-AADK	2.87397	0	0.400549	0.266402	0.803311	0.265069	1.0373	0.600003	low
TCGA-BC-A8YO	1.53973	0	0.768401	1.31378	3.40539	0.799693	9.85783	2.37085	high
TCGA-G3-A25T	4.25479	0	2.22904	0.0136638	1.21091	0.160555	11.4481	1.30255	high
TCGA-2Y-A9HB	0.712329	0	0.507716	0.01525	3.12877	0.134395	1.71084	0.936042	high
TCGA-CC-A7IL	0.761644	1	1.27094	0.010907	0.48992	0.117482	2.61761	0.652117	low
TCGA-DD-A11D	4.27397	1	0.287124	0.373714	0.837577	0.126672	4.3681	0.599937	low
TCGA-CC-A9FU	0	0	1.28784	2.12751	0.86695	0.145683	10.9863	1.17059	high
TCGA-CC-A7IK	0.717808	1	0.538158	2.10136	3.179	0.356134	1.05591	1.35882	high
TCGA-GJ-A9DB	0.183562	1	1.28419	0.832354	1.89772	0.347885	5.16047	1.21409	high
TCGA-DD-AAED	2.09041	0	1.27678	0.724389	1.3967	0.427681	17.76	1.62879	high
TCGA-CC-5262	0.282192	1	0.769054	0.355379	2.07086	0.104397	2.42239	0.827916	low
TCGA-2Y-A9GV	6.93699	1	0.764323	0	0.891852	0.359682	2.44511	0.721862	low
TCGA-BC-A112	0.419178	1	0.674967	0.0368611	6.48863	0.252661	0.601974	2.12797	high
TCGA-DD-AAEK	2.92329	0	0.637774	0.0957821	1.16279	0.203212	0.952126	0.649877	low
TCGA-DD-AAW0	5.52055	0	0.0552172	0.0995115	0.241613	0.194884	1.08341	0.456149	low
TCGA-DD-AAC9	0.950685	0	0.273937	0	1.11875	0.0805698	0.74781	0.532976	low
TCGA-DD-AAC8	0.0438356	1	1.46137	0.0190844	1.66813	0.140157	2.35782	0.893009	high
TCGA-XR-A8TE	2.53425	0	1.62133	0	3.27273	0.689747	1.21023	1.80171	high
TCGA-DD-AADM	0.0328767	1	0.0523655	0.0943723	0.801973	0.184819	0.67008	0.505429	low
TCGA-GJ-A6C0	0.0849315	1	1.79019	1.39804	1.52936	0.173002	12.6756	1.51868	high
TCGA-DD-A4NP	9.06301	0	0.747076	0	1.25548	0.0716506	1.56558	0.632664	low
TCGA-K7-AAU7	0.983562	0	0.873031	0.0437045	3.23648	0.866612	19.3949	2.80508	high
TCGA-BC-A69H	1.21644	0	0.231692	1.00908	0.781481	0.212952	30.6361	1.42314	high
TCGA-DD-AADR	5.55616	0	0.555021	0.783529	0.283337	0.481562	0.73389	0.671111	low
TCGA-BC-A3KG	1.86301	0	1.6748	4.29749	0.436216	0.830365	10.0828	2.25134	high
TCGA-CC-A8HS	0.821918	1	1.96961	10.7442	0.463355	1.14925	3.11656	5.01976	high
TCGA-DD-AAD8	3.33973	0	1.34593	0.574488	0.464951	1.03133	2.62875	1.25185	high
TCGA-RC-A7SK	1.29315	0	0.262545	0.157718	1.37858	1.2355	3.44916	1.28022	high
TCGA-CC-A7IG	0.819178	1	1.15094	0.150304	0.63864	0.316433	13.3829	1.02829	high
TCGA-MI-A75E	1.38904	0	0.344071	0	1.57724	0.0650555	0.943459	0.597503	low
TCGA-EP-A2KC	0.0520548	1	0.959252	0.129656	3.16553	0.373826	1.18656	1.23097	high
TCGA-DD-A118	9.41644	0	0.849415	0.210763	0.282798	0.141207	0.960908	0.552305	low
TCGA-DD-A4NA	2.76164	0	1.65328	0.0532055	4.24149	0.147614	20.1483	2.78748	high
TCGA-CC-A7IH	1	0	0.813254	0.0287379	0.802418	0.253263	0.571341	0.637019	low
TCGA-BC-A216	3.70137	0	1.91207	1.13528	0.859362	0.431588	11.8922	1.51258	high
TCGA-DD-AAEA	1.57534	0	0.463282	0.0278307	0.709513	0.245267	2.68748	0.602898	low
TCGA-DD-A4NK	3.31507	1	0.721395	0	0.876833	0.0707249	2.74369	0.598455	low
TCGA-DD-A4ND	7.52329	0	0.916455	1.13549	1.0443	0.648594	1.80794	1.03791	high
TCGA-DD-A119	0.610959	1	0.713044	0	0.367066	0.129532	0.930317	0.525893	low
TCGA-DD-A3A9	2.55068	1	0.921316	0.0345913	0.503924	0.220167	1.10525	0.611093	low
TCGA-ES-A2HS	1.88493	1	0.28121	0	0.0683605	0.0964937	0.879615	0.430532	low
TCGA-ZP-A9CV	2.98082	1	0.832866	0.0384866	1.7521	0.103637	0.0819809	0.707608	low
TCGA-ED-A7XO	1.16986	0	0.333866	0.300844	0.389571	0.353505	1.9937	0.587915	low
TCGA-BC-A10Q	3.10959	1	1.71366	0	1.91367	0.511894	10.7814	1.62129	high
TCGA-ZS-A9CD	3.79726	1	0.422142	0.0181138	0.769652	0.133028	0.745966	0.531615	low
TCGA-CC-A8HU	0.942466	1	1.97404	0.382535	1.13777	0.880263	9.15342	1.83834	high
TCGA-BW-A5NQ	0	0	1.13309	6.05802	5.18528	0.191625	1.54658	3.50155	high
TCGA-DD-AAVZ	5.20548	0	0.709683	0.426327	0.87044	0.246681	0.247671	0.649078	low
TCGA-BC-A110	5.79726	1	0.164533	0.02471	0.239982	0.217765	1.4036	0.476431	low
TCGA-BC-A10T	2.29315	1	0.395055	0.0539365	0.589309	0.269356	0.719984	0.554729	low
TCGA-MR-A8JO	0.90411	0	0.366728	0.0734345	1.01036	0.713081	0.903784	0.803945	low
TCGA-2Y-A9GX	6.69041	0	0.420293	0.126241	1.79529	0.406166	0.665867	0.796926	low
TCGA-DD-AACS	4.94247	0	1.38641	3.24813	0.235919	0.448544	1.30099	1.08249	high
TCGA-K7-A5RG	1.42192	0	0.544604	0.196295	1.25109	0.328364	0.813034	0.704608	low
TCGA-DD-A11B	0.0383562	1	0.474935	0.256776	1.07372	0.349217	2.87662	0.721084	low
TCGA-2Y-A9GT	4.44932	1	0.346079	0.0415799	0.302867	0.407152	1.94854	0.580712	low
TCGA-G3-A7M5	1.22466	0	0.343425	0.0589444	0.232564	0.245304	1.56948	0.511501	low
TCGA-WQ-A9G7	0.0821918	0	1.06799	0	0.251986	0.147819	25.7514	1.17271	high
TCGA-2Y-A9H5	1.52055	1	1.38322	1.51736	1.77628	0.318387	2.30869	1.18337	high
TCGA-5C-A9VG	0.89863	0	1.24322	0	0.906661	0.127979	0.795428	0.676027	low
TCGA-G3-A7M8	1.17808	0	0.279551	0.307879	0.509679	0.0342587	0.258353	0.463178	low
TCGA-DD-A4NR	0.0246575	1	0.873452	0.0819856	1.77164	0.208729	1.90938	0.813156	low
TCGA-DD-AACE	5.98356	0	0.455634	0	0.228446	0.0335025	1.0689	0.45095	low
TCGA-UB-A7MD	0.142466	1	0.287755	0.0172862	4.38596	0.710924	2.55297	1.71284	high
TCGA-MI-A75I	1.72603	0	2.385	0.716368	0.869668	0.154976	5.93818	1.15625	high
TCGA-DD-A4NS	6.72877	1	0.459867	0.0345319	1.92839	0.56638	2.67257	0.962048	high
TCGA-CC-5259	0.684932	0	0.323013	0.155234	0.494691	0.0665026	6.42045	0.560519	low
TCGA-G3-A5SM	1.42466	0	0.386508	0.158309	1.24281	0.485719	0.40466	0.733186	low
TCGA-DD-AAVQ	7.47397	0	0.52976	1.59121	0.6322	0.269129	1.76663	0.710062	low
TCGA-2Y-A9H0	10.0685	0	0.933926	3.74024	0.510822	0.206013	4.42619	1.01492	high
TCGA-FV-A4ZQ	0.0328767	0	1.50113	1.02802	0.853903	0.185434	7.06883	0.998146	high
TCGA-G3-AAV3	1.12877	0	1.31518	0.0329194	0.959136	0.217585	0.864839	0.741374	low
TCGA-DD-AAE4	1.66575	0	0.131871	0.0396094	0.0721285	0.145446	0.984347	0.43059	low
TCGA-DD-AACL	0.293151	1	0.797159	5.44721	1.41705	0.380995	6.6729	1.72181	high
TCGA-ED-A7PZ	0.0164384	0	0.675533	0.570673	1.0007	0.298029	23.1234	1.35268	high
TCGA-CC-A9FS	0.578082	0	0.471237	1.13234	0.0859161	0.194039	0.542704	0.542758	low
TCGA-RC-A6M4	0.060274	0	0.616464	0	1.51357	0.181313	1.33226	0.688386	low
TCGA-G3-A3CI	0.493151	0	0.505461	0.0607289	0.571366	0.148665	1.01332	0.53207	low
TCGA-DD-A73G	9.52877	0	0.429919	0	0.22644	0.210745	4.40106	0.551546	low
TCGA-CC-A9FW	0.679452	0	2.19127	0.219393	2.20176	0.572881	10.1775	2.04618	high
TCGA-BC-A69I	1.06027	0	0.49291	0	1.03847	0.104703	0.817624	0.564131	low
TCGA-ES-A2HT	1.2	1	0.115053	0	0.559375	0.0225595	0.343524	0.431262	low
TCGA-DD-A3A4	1.67671	1	0.314816	0.393997	3.21425	0.154321	0.962351	0.937398	high
TCGA-DD-AADA	3.37808	0	1.20947	0.276094	0.229332	0.241895	0.515889	0.63525	low
TCGA-DD-A73D	1.89863	0	0.620795	0	2.01989	0.30197	0.0203688	0.799208	low
TCGA-DD-AADU	1.51781	0	0.668957	0	0.74921	0.365397	1.4063	0.664588	low
TCGA-DD-A116	4.44384	1	0.509723	0.069592	0.709669	0.245321	0.928965	0.58253	low
TCGA-2Y-A9GS	1.98356	1	0.954035	2.09545	2.17425	0.613809	1.50057	1.44799	high
TCGA-KR-A7K0	0.178082	1	0.529928	0	2.6473	0.109103	0.6329	0.80705	low

## Sheet: entire cohort
Classification of risk groups in entire cohort based on the HCC patients’ risk scores.
id	futime	fustat	POLH-AS1	LINC01224	MKLN1-AS	LINC02614	MIR210HG	riskScore	risk
TCGA-DD-AAEH	2.14795	0	0.228845	0	0.229477	0.117788	0.902908	0.44612	low
TCGA-G3-A5SL	1.70137	0	0.718569	0	1.70313	0.118881	0.785403	0.69726	low
TCGA-EP-A12J	1.56164	0	1.08591	0	2.00312	0.234842	1.17158	0.891235	high
TCGA-DD-AAD2	1.80274	0	0.366234	0.198006	1.57582	0.0754011	0.937281	0.618139	low
TCGA-ZS-A9CF	6.60822	0	0.403523	0.669446	0.949232	0.575608	3.08725	0.836847	high
TCGA-2Y-A9HA	0.0986301	1	0.924253	1.42772	2.07027	0.776683	3.97986	1.55214	high
TCGA-ED-A82E	1.11781	0	1.66662	0	2.3572	0.371349	4.30836	1.3375	high
TCGA-DD-AA3A	1.12329	1	5.55761	0.105988	3.76356	0.726486	3.8004	6.2528	high
TCGA-GJ-A3OU	2.40822	0	0.570739	0.214287	0.96253	0.146881	0.82162	0.59564	low
TCGA-CC-A9FV	0	0	1.10852	0	1.30774	0.306856	0.58408	0.792299	low
TCGA-DD-AADN	2.46027	0	0.260126	0.390662	0.442645	0.0255025	3.51355	0.501194	low
TCGA-QA-A7B7	0.257534	0	0.253586	0.787072	1.01715	1.50412	4.12829	1.52952	high
TCGA-5C-A9VH	0.882192	0	0.917907	1.06344	0.645505	0.491736	0.615252	0.826241	low
TCGA-DD-AACZ	0.468493	1	1.40919	0.0338616	1.66487	0.223812	1.94748	0.918351	high
TCGA-DD-A3A3	1.46575	1	0.276641	0.132949	2.48151	0.235958	4.12995	0.886828	high
TCGA-DD-A1EF	1.07945	1	1.68939	0	0.684469	0.49688	1.64135	0.935189	high
TCGA-ED-A627	1.1589	0	0.829578	0	1.20999	0.226565	2.14837	0.717609	low
TCGA-UB-A7MA	2.32329	0	1.89505	7.35588	2.2325	0.739584	1.80316	3.68744	high
TCGA-DD-AACB	6.36712	0	0.723492	0.35313	0.62656	0.0797969	1.89017	0.578621	low
TCGA-G3-A3CG	1.84384	0	0.273195	0.0615434	1.61879	0.0602635	0.436982	0.585495	low
TCGA-ZP-A9D4	1.08219	0	0.786726	0	1.51874	0.428752	3.94789	0.908392	high
TCGA-G3-AAV6	0.178082	1	1.50394	4.45036	0.731196	0.737224	6.15355	1.96483	high
TCGA-ED-A8O5	1.11233	0	2.45608	0.24056	0.661956	0.125631	1.25259	0.914127	high
TCGA-CC-5264	0.279452	1	1.66665	4.33854	4.28786	0.571889	6.63499	4.02078	high
TCGA-BC-A10X	2.10959	1	0.464615	0	0.705906	0.0967947	1.32118	0.525858	low
TCGA-DD-AACO	5.13973	0	0.0856576	0.0257285	0	0.138564	2.19219	0.431239	low
TCGA-BC-4072	4.08219	1	0.829564	0.690884	1.40247	1.65247	4.71254	2.13576	high
TCGA-DD-AACQ	1.18356	1	0.389511	0.220991	0.157813	0.521895	3.74743	0.657577	low
TCGA-DD-A4NG	2.19726	1	0.51378	0.0356125	0.922314	0.331283	3.27036	0.687659	low
TCGA-MI-A75H	2.04658	0	0.534275	0	0.86586	0.13968	1.11413	0.566253	low
TCGA-DD-AAEI	4.19452	0	0.101637	0.015264	0.333548	0.0597864	0.260113	0.418479	low
TCGA-EP-A3RK	0.994521	0	0.833572	1.96962	1.68188	0.302374	0.782215	1.00047	high
TCGA-G3-A25Z	1.79452	0	0.294698	0.0774521	0.725348	0.211273	0.927042	0.541382	low
TCGA-ED-A66Y	0.810959	1	1.5509	0.329967	0.589087	0.209068	3.05955	0.797165	low
TCGA-2Y-A9GW	3.48219	1	0.324692	0	0.966901	0.175079	0.761718	0.554693	low
TCGA-UB-A7MB	1.64658	0	0.611539	1.45111	1.00347	0.521607	2.55629	0.9287	high
TCGA-UB-A7MC	1.36986	0	1.54218	2.66018	2.55464	0.920123	1.07128	2.33943	high
TCGA-BC-A10W	0.249315	1	0.904429	4.26663	3.39492	0.375541	3.97122	2.20053	high
TCGA-DD-AADY	1.52055	0	1.55666	0	1.13525	0.122091	0.132796	0.753605	low
TCGA-T1-A6J8	0.0630137	0	0.479424	0	1.06639	0.119856	0.449886	0.564916	low
TCGA-EP-A3JL	0.830137	0	0.649014	0.012996	0.457537	0.197249	0.276831	0.540849	low
TCGA-G3-A7M9	0.153425	1	5.19378	6.70297	1.81062	1.6367	28.3614	28.163	high
TCGA-G3-AAV0	1.30411	0	0.222823	0	0.0812505	0.0655363	1.99591	0.430804	low
TCGA-MI-A75G	1.91233	0	0.563872	0.0846834	0.44549	0.338599	2.60557	0.622063	low
TCGA-DD-AAEG	1.96986	0	0.173224	0.299174	0.615854	0.382111	1.4408	0.59333	low
TCGA-XR-A8TG	2.46027	0	0.581269	0.174592	1.20814	0.521432	4.83473	0.892439	high
TCGA-DD-AAW3	4.47397	0	1.66875	0	1.13401	0.133857	1.39122	0.810695	low
TCGA-DD-AAVX	4.70685	0	0.172994	0	1.32469	0.178082	0.442732	0.572214	low
TCGA-G3-A5SI	2.10411	1	1.09741	0	0.141234	0.20885	3.41431	0.625352	low
TCGA-DD-A39V	1.76164	1	0.499192	0.393591	0.591584	0.082587	1.0114	0.531229	low
TCGA-DD-AACF	1	1	0.994446	0.880367	0.400786	0.230908	1.33949	0.678609	low
TCGA-KR-A7K2	2.27123	0	0.524624	0.0350174	0.212555	0.368609	0.422683	0.556521	low
TCGA-RC-A6M3	0	0	1.07644	0.238978	2.57694	0.3166	7.16665	1.29742	high
TCGA-DD-AADF	0.315068	1	7.70218	0.0638195	0.213061	0.546808	2.65089	4.33406	high
TCGA-DD-A4NJ	2.54247	0	1.18775	0.1921	1.86567	0.618059	2.18237	1.18927	high
TCGA-CC-A3MC	0.994521	0	0.733192	0.582022	1.37495	0.154032	0.737163	0.709949	low
TCGA-2Y-A9H6	0.978082	0	0.171935	0.0344288	0.543354	0.505692	0.586699	0.597528	low
TCGA-FV-A3R2	0.531507	1	2.13056	0.134725	1.32889	1.00591	5.2613	1.87631	high
TCGA-ZS-A9CG	0.934247	0	0.109938	0	1.30286	0.234427	1.19578	0.593281	low
TCGA-DD-AACG	1.28493	1	0.57416	2.08865	0.767661	0.206397	0.870764	0.732612	low
TCGA-DD-A4NN	2.46301	1	3.23387	0.0159236	0.32863	0.382014	2.6683	1.2432	high
TCGA-K7-A6G5	1.40274	0	0.148472	0	0.956456	0.0655024	0.865501	0.494866	low
TCGA-DD-A39Z	1.64658	1	0.739545	0.0370221	0.629227	0.0362522	3.36476	0.569987	low
TCGA-G3-A25S	1.13973	1	1.10279	3.02633	1.13326	0.22852	5.49496	1.17359	high
TCGA-DD-AAE3	1.55068	0	0.450687	0.0386772	0.352155	0.918417	0.521784	0.797843	low
TCGA-BC-A3KF	0.0219178	0	1.10745	0.665274	0.905536	0.271433	2.50499	0.808373	low
TCGA-G3-AAV4	0.0739726	1	1.19877	0.0200037	1.67563	0.675776	1.53397	1.14213	high
TCGA-2Y-A9H3	4.15342	0	0.200942	0.0201186	0.146543	0.128051	0.485689	0.433445	low
TCGA-G3-AAUZ	1.31507	0	0.174092	0	0.169283	0.230416	4.80197	0.521948	low
TCGA-FV-A3R3	1.00274	1	0.240077	0.302864	1.15555	0.148283	1.4746	0.58717	low
TCGA-CC-5261	0.265753	1	4.48286	2.84599	1.63464	0.194777	1.08643	2.66806	high
TCGA-BW-A5NO	0.0547945	0	1.73517	1.44092	0.893243	0.645435	2.69926	1.31781	high
TCGA-DD-A4NB	2.70959	0	0.644651	0.0484075	1.29286	0.813714	0.756166	0.972482	high
TCGA-DD-A3A5	8.56164	1	0.778182	0.0359597	0.785789	0.202468	2.9618	0.653616	low
TCGA-WQ-AB4B	1.08219	0	0.0635755	0	0.255004	0.196336	0.596585	0.44743	low
TCGA-BD-A2L6	3.73425	0	0.45878	0.307402	0.283106	0.415185	1.00855	0.599897	low
TCGA-DD-AAW1	5.44932	0	0.186358	0.0139938	0.764478	0.157582	0.377573	0.501465	low
TCGA-DD-AADB	3.40274	0	0.736398	1.90561	1.98292	0.174936	2.00543	0.989202	high
TCGA-G3-AAV1	0.983562	1	1.12236	0.0293146	3.23849	0.358812	0.707692	1.26068	high
TCGA-ED-A66X	1.11233	0	1.15639	2.25771	1.72501	0.278277	0.717453	1.11548	high
TCGA-ZP-A9CY	2.14247	0	0.511618	0.0170746	0.912056	0.309312	3.68559	0.683136	low
TCGA-DD-A73B	0.775342	1	0.436169	0.707452	0.652085	0.218085	1.76741	0.610516	low
TCGA-CC-A3M9	0.821918	1	1.7038	0.12794	2.04133	0.984337	6.69638	2.0156	high
TCGA-MR-A520	0.627397	0	0.339351	0.174735	0.583351	0.249523	0.599665	0.544676	low
TCGA-FV-A3I1	0.676712	1	0.36018	0.126216	2.32028	0.132419	0.332868	0.733476	low
TCGA-DD-AAEB	1.30959	0	0.0549246	0	0.320444	0.11308	0.866819	0.433139	low
TCGA-2Y-A9H4	3.97808	0	0.723649	0	1.00271	0.585304	3.51879	0.870065	high
TCGA-DD-AAVY	5.39726	0	0.515954	0	0.338648	0.0151751	0.8803	0.461332	low
TCGA-XR-A8TD	2.82192	0	0.551347	0.496814	0.904696	0.113513	11.641	0.810573	low
TCGA-DD-AADG	3.13699	0	0.577364	0	1.2249	0.0849065	1.43284	0.603936	low
TCGA-DD-A4NE	1.80822	1	1.79879	0.54029	1.51679	0.578653	3.35674	1.35662	high
TCGA-2Y-A9H7	3.2	0	0.661168	0	1.22152	0.369476	2.19971	0.754362	low
TCGA-ED-A7PY	1.06849	0	1.26369	0.803788	0.243949	0.415399	0.570721	0.765941	low
TCGA-DD-AAE1	1.51233	0	0.742939	0.365158	0.935857	0.238376	0.316893	0.657504	low
TCGA-FV-A2QQ	1.99726	0	0.357913	0.245724	1.95764	0.120307	0.348947	0.681502	low
TCGA-DD-A39X	4.6411	1	0.169606	0.140095	1.2369	0.274363	0.470234	0.605768	low
TCGA-YA-A8S7	1.12877	1	1.23405	0	2.22623	0.964694	9.75169	1.97596	high
TCGA-CC-5260	0.238356	1	1.71749	0	3.87502	0.710359	5.08226	2.38928	high
TCGA-K7-A5RF	1.72877	0	0.326025	0.016321	0.59441	0.175798	1.04297	0.516954	low
TCGA-DD-A115	6.96438	1	1.13716	0.361654	0.439047	0.226252	2.11137	0.683434	low
TCGA-DD-AADI	2.9726	0	0.543798	0.714601	0.718805	0.129952	0.492897	0.581257	low
TCGA-BC-A217	3.8274	1	0.683642	5.38627	1.419	1.4539	20.4345	4.86902	high
TCGA-DD-A3A6	8.92603	1	1.12537	0	0.376158	0.22066	2.82008	0.656542	low
TCGA-LG-A9QD	1.00274	0	0.421914	0	0.553849	0.192343	1.18776	0.532142	low
TCGA-2Y-A9H1	3.36712	1	0.118958	0	0.195197	0	0.532776	0.39528	low
TCGA-CC-A7IF	1.77808	1	0.404779	0.553869	0.196798	0.403456	2.70492	0.622322	low
TCGA-FV-A496	0.0273973	0	0.182227	0.246304	1.11299	0.495763	0.816133	0.695016	low
TCGA-5C-AAPD	0.0547945	0	0.974319	1.05354	1.35005	0.563577	1.74546	1.05609	high
TCGA-DD-A1EG	3.7589	1	0.292959	0.113135	1.44976	0.030773	0.392727	0.559291	low
TCGA-RC-A7S9	1.75342	0	0.906208	0	1.21162	0.34903	2.39283	0.796636	low
TCGA-DD-AACH	0.534247	1	1.47961	2.95769	5.46966	0.412669	14.7767	4.8699	high
TCGA-CC-A8HT	0.383562	1	1.28222	3.83459	2.21578	0.213157	14.6717	2.20599	high
TCGA-2Y-A9H2	4.74247	0	1.9285	0.0175531	1.85391	0.395324	2.96627	1.25513	high
TCGA-DD-AADC	1.16438	1	1.26189	2.78856	2.26782	0.543463	3.38328	1.74904	high
TCGA-EP-A2KA	1.71781	1	1.08892	0.014867	5.32428	0.778841	6.67146	3.04739	high
TCGA-FV-A3I0	2.32329	0	2.49232	0	0.9088	0.26042	12.2813	1.42279	high
TCGA-DD-AACW	3.90137	0	0.994023	0	0.815538	0.328905	0.370992	0.695987	low
TCGA-DD-AAE7	1.76438	0	0.517653	0	0.346056	0.380628	0.7728	0.579899	low
TCGA-DD-AAE0	1.52055	0	1.71557	0	1.45966	0.336386	9.45189	1.26561	high
TCGA-BC-A10S	3.89863	1	0.165054	0	0.677087	0.036409	1.63685	0.469574	low
TCGA-MI-A75C	0.79726	0	0.36939	0.0138689	1.90256	0.237659	6.08575	0.837337	high
TCGA-EP-A26S	1.66575	0	0.37905	0.250476	1.20249	0.178376	3.9935	0.670645	low
TCGA-DD-A1EA	6.61644	0	0.51312	0	2.64285	0.518779	0.629241	1.03851	high
TCGA-3K-AAZ8	1.08493	0	0.428125	0.0160742	0.722018	0.149529	1.30112	0.540992	low
TCGA-DD-AACI	4.43288	0	0.398112	0.179368	1.01618	0.117092	0.891506	0.564368	low
TCGA-DD-AAD0	0.375342	0	0.294868	0.0177136	1.35476	0.312213	30.2861	1.54609	high
TCGA-DD-A114	3.14795	1	3.50424	4.83514	1.6771	0.305976	0.65393	2.7601	high
TCGA-G3-A25U	4.48219	0	0.394784	0.163046	0.75576	0.44268	2.35748	0.681046	low
TCGA-CC-A5UC	0.950685	1	1.56498	1.1164	0.80843	0.134251	0.945665	0.822199	low
TCGA-DD-A3A1	0.638356	1	0.549841	0.445912	1.04257	0.266834	24.0627	1.31287	high
TCGA-DD-A73A	1.99452	0	0.455519	0.0342054	0.394489	0.175844	1.87011	0.525438	low
TCGA-EP-A2KB	1.63288	1	0.578338	0.660106	0.759189	0.975237	0.838728	1.01083	high
TCGA-WJ-A86L	0.945205	0	0.381486	0.1862	0.295599	0.932677	5.28837	0.91218	high
TCGA-XR-A8TF	1.89863	1	3.67275	0.475208	0.762333	0.639822	1.20506	1.81793	high
TCGA-ED-A459	2.49315	0	0.588895	0.385927	2.42065	0.834531	8.7459	1.6278	high
TCGA-BC-A10Y	1.94795	1	0.469733	1.90473	1.18186	1.38848	4.16749	1.76964	high
TCGA-CC-5258	0.353425	1	1.34245	3.58422	4.07928	0.226667	0.911936	2.21045	high
TCGA-5R-AA1D	1.23014	0	0.187229	0	0.938731	0.172085	0.499129	0.526831	low
TCGA-FV-A495	0.00273973	0	0.225986	0	0.92704	0.0498497	2.02423	0.513883	low
TCGA-DD-A73E	0.120548	0	1.09208	0	2.65479	0.460388	1.55272	1.19913	high
TCGA-CC-A5UD	0.832877	1	2.63871	0.0193311	1.9713	0.955918	6.01191	2.4098	high
TCGA-DD-AACK	0.0246575	0	0.66548	0.284454	2.54794	0.146797	3.23157	0.932897	high
TCGA-DD-A1EB	5.52603	0	0.401827	0.226302	0.586091	0.147731	1.15692	0.531168	low
TCGA-NI-A8LF	2.18904	0	0.377142	0.0339839	0.632598	0.826384	0.788244	0.79099	low
TCGA-ED-A4XI	2.24384	0	0.352605	0	0.789813	0.303714	1.46103	0.594853	low
TCGA-BC-A5W4	1.49863	1	0.320688	0.134852	0.561292	0.301824	11.791	0.768868	low
TCGA-DD-A4NF	2.58082	0	0.381586	0	1.94799	0.0561156	0.325523	0.638947	low
TCGA-DD-AACT	4.27945	0	1.05984	0	0.611899	0.0779297	0.301378	0.577216	low
TCGA-DD-AADK	2.87397	0	0.400549	0.266402	0.803311	0.265069	1.0373	0.600003	low
TCGA-BC-A8YO	1.53973	0	0.768401	1.31378	3.40539	0.799693	9.85783	2.37085	high
TCGA-G3-A25T	4.25479	0	2.22904	0.0136638	1.21091	0.160555	11.4481	1.30255	high
TCGA-G3-A7M6	1.73151	0	1.02348	1.48284	2.67829	0.920781	11.8897	2.52281	high
TCGA-DD-A73C	1.92055	0	0.0577071	0	0.673356	0.212158	1.47686	0.50718	low
TCGA-KR-A7K8	2.48219	0	2.70374	0.0507566	0.410789	0.049701	2.49871	0.893436	high
TCGA-DD-AAVR	6.88493	0	0.203152	0.0762745	0.333349	0.104564	0.0866526	0.442746	low
TCGA-2Y-A9HB	0.712329	0	0.507716	0.01525	3.12877	0.134395	1.71084	0.936042	high
TCGA-CC-A7IL	0.761644	1	1.27094	0.010907	0.48992	0.117482	2.61761	0.652117	low
TCGA-G3-AAV7	0.989041	0	3.39465	4.53631	3.86505	0.2547	13.9181	5.9583	high
TCGA-DD-A11D	4.27397	1	0.287124	0.373714	0.837577	0.126672	4.3681	0.599937	low
TCGA-CC-A9FU	0	0	1.28784	2.12751	0.86695	0.145683	10.9863	1.17059	high
TCGA-DD-AAE9	1.97808	0	2.49604	0.0803272	0.910157	0.0262189	0.41826	0.87814	high
TCGA-DD-AAD1	1.54521	0	0.471363	0.165177	0.916683	0.265719	1.27335	0.623969	low
TCGA-UB-A7MF	0.586301	1	1.53415	0.972808	1.02559	0.150407	10.7609	1.13152	high
TCGA-DD-AAE6	0.386301	0	1.06551	2.44394	0.847696	0.163815	1.46673	0.873571	high
TCGA-DD-AADS	1.29863	0	0	0	0.313354	0.109525	0.97746	0.426739	low
TCGA-CC-A7II	1.09315	0	0.965233	4.4682	1.0973	0.116897	11.7701	1.4774	high
TCGA-DD-AADL	1.74247	0	1.48483	0.5993	1.21822	0.98261	5.44278	1.615	high
TCGA-G3-A6UC	1.83836	0	0.771942	0.0165617	0.442329	0.405432	1.31706	0.654255	low
TCGA-2Y-A9GY	2.07397	1	1.24548	1.20362	2.29051	0.477807	17.0692	2.09538	high
TCGA-CC-A7IK	0.717808	1	0.538158	2.10136	3.179	0.356134	1.05591	1.35882	high
TCGA-GJ-A9DB	0.183562	1	1.28419	0.832354	1.89772	0.347885	5.16047	1.21409	high
TCGA-KR-A7K7	2.60548	0	0.870341	0.13071	0.705249	0.263093	1.40244	0.660033	low
TCGA-DD-AAVP	7.53973	0	0.578592	0	0.914239	0.0992683	0.205661	0.549652	low
TCGA-DD-AAED	2.09041	0	1.27678	0.724389	1.3967	0.427681	17.76	1.62879	high
TCGA-G3-A5SK	2.03836	0	0.168518	0	0.327725	0.115649	1.36571	0.45415	low
TCGA-CC-5262	0.282192	1	0.769054	0.355379	2.07086	0.104397	2.42239	0.827916	low
TCGA-DD-AACA	6.30411	0	1.11236	2.21345	2.79311	0.0987333	1.89726	1.28067	high
TCGA-ED-A97K	0.0164384	0	1.90931	0.0369993	5.18792	0.75177	9.32619	3.90131	high
TCGA-LG-A6GG	1.06027	0	1.29095	0.888606	1.47104	0.150294	3.87744	0.948689	high
TCGA-4R-AA8I	0.717808	1	2.21079	0.62498	1.28035	1.41521	3.21726	2.44083	high
TCGA-FV-A23B	5.07397	1	1.82084	0.508759	0.694836	0.249089	0.975345	0.861793	high
TCGA-2Y-A9GV	6.93699	1	0.764323	0	0.891852	0.359682	2.44511	0.721862	low
TCGA-BC-A112	0.419178	1	0.674967	0.0368611	6.48863	0.252661	0.601974	2.12797	high
TCGA-2Y-A9H9	1.90959	0	1.05425	0.371728	0.986123	0.269628	2.20929	0.777538	low
TCGA-DD-AAEK	2.92329	0	0.637774	0.0957821	1.16279	0.203212	0.952126	0.649877	low
TCGA-DD-AAD5	3.68493	0	1.09112	0.0156064	1.91356	1.35244	10.8595	2.3476	high
TCGA-DD-AAW0	5.52055	0	0.0552172	0.0995115	0.241613	0.194884	1.08341	0.456149	low
TCGA-DD-AAC9	0.950685	0	0.273937	0	1.11875	0.0805698	0.74781	0.532976	low
TCGA-DD-A3A2	5.83836	1	0.252944	0.347315	0.237172	0.170046	0.354498	0.475472	low
TCGA-DD-AAC8	0.0438356	1	1.46137	0.0190844	1.66813	0.140157	2.35782	0.893009	high
TCGA-XR-A8TE	2.53425	0	1.62133	0	3.27273	0.689747	1.21023	1.80171	high
TCGA-DD-AAVU	6.03288	0	0.513881	0.137201	0.582966	0.125951	2.43545	0.55402	low
TCGA-DD-AADM	0.0328767	1	0.0523655	0.0943723	0.801973	0.184819	0.67008	0.505429	low
TCGA-DD-AACJ	5.7589	0	0.128606	0.00965717	2.11028	0.236408	4.40217	0.782462	low
TCGA-CC-A7IE	0.594521	1	0.840497	0.622723	1.20549	0.131843	5.01908	0.789604	low
TCGA-GJ-A6C0	0.0849315	1	1.79019	1.39804	1.52936	0.173002	12.6756	1.51868	high
TCGA-DD-A1EJ	2.75342	1	1.46946	2.91306	1.35296	0.637487	10.7493	2.01617	high
TCGA-DD-A4NP	9.06301	0	0.747076	0	1.25548	0.0716506	1.56558	0.632664	low
TCGA-K7-AAU7	0.983562	0	0.873031	0.0437045	3.23648	0.866612	19.3949	2.80508	high
TCGA-BD-A3EP	1.12055	0	1.09245	0.0729185	1.52702	0.124954	0.776624	0.748432	low
TCGA-5R-AAAM	0.126027	1	0.552437	0	1.11912	0.072214	1.36146	0.580461	low
TCGA-BC-A69H	1.21644	0	0.231692	1.00908	0.781481	0.212952	30.6361	1.42314	high
TCGA-DD-AADR	5.55616	0	0.555021	0.783529	0.283337	0.481562	0.73389	0.671111	low
TCGA-DD-A3A7	1.14795	1	0.645064	0.096877	0.729171	0.161266	18.6274	0.965514	high
TCGA-CC-A123	0.6	0	0.273352	0.935998	0.15948	0.0884373	0.419744	0.477774	low
TCGA-DD-A11C	1.8137	0	1.36717	0.0248878	0.830875	0.499589	1.89083	0.898205	high
TCGA-CC-A8HV	0.764384	1	1.05349	2.13966	1.62804	1.92549	4.06559	3.25899	high
TCGA-DD-AAVW	6.34795	0	0.90967	0.897763	1.13727	0.191107	0.498871	0.743277	low
TCGA-BC-A3KG	1.86301	0	1.6748	4.29749	0.436216	0.830365	10.0828	2.25134	high
TCGA-CC-A8HS	0.821918	1	1.96961	10.7442	0.463355	1.14925	3.11656	5.01976	high
TCGA-CC-5263	0.353425	1	3.64642	1.80187	4.18192	0.216225	54.9639	16.1999	high
TCGA-DD-AAD8	3.33973	0	1.34593	0.574488	0.464951	1.03133	2.62875	1.25185	high
TCGA-RC-A7SK	1.29315	0	0.262545	0.157718	1.37858	1.2355	3.44916	1.28022	high
TCGA-CC-A7IG	0.819178	1	1.15094	0.150304	0.63864	0.316433	13.3829	1.02829	high
TCGA-DD-AADJ	2.92055	0	0.210819	0.358827	0.512488	0.268691	0.929202	0.541019	low
TCGA-DD-AADV	1.5726	0	0.858195	1.40485	0.876212	0.530061	2.52578	0.962572	high
TCGA-MI-A75E	1.38904	0	0.344071	0	1.57724	0.0650555	0.943459	0.597503	low
TCGA-DD-A39W	2.26575	1	0.66626	0.0833836	3.07731	0.80833	0.21314	1.42166	high
TCGA-CC-A3MB	0.863014	1	0.599418	4.28247	1.1397	0.64853	5.11352	1.52767	high
TCGA-DD-AACV	4.19452	0	0.684367	0.730877	0.360459	1.65501	3.79483	1.60466	high
TCGA-EP-A2KC	0.0520548	1	0.959252	0.129656	3.16553	0.373826	1.18656	1.23097	high
TCGA-RC-A6M5	0.0410959	0	0.193475	0.0464903	2.10235	0.39833	1.35341	0.808172	low
TCGA-DD-A118	9.41644	0	0.849415	0.210763	0.282798	0.141207	0.960908	0.552305	low
TCGA-2Y-A9GU	5.31233	0	0.299546	0.0179946	0.371371	0.352407	1.0477	0.546624	low
TCGA-G3-AAV2	1.01918	0	0.656816	0	1.11767	0.20928	1.19067	0.646744	low
TCGA-DD-A4NA	2.76164	0	1.65328	0.0532055	4.24149	0.147614	20.1483	2.78748	high
TCGA-DD-AAE2	1.74795	0	0.365892	0.192326	0.983966	0.235408	3.453	0.64596	low
TCGA-CC-A7IH	1	0	0.813254	0.0287379	0.802418	0.253263	0.571341	0.637019	low
TCGA-ZP-A9D0	2.98904	0	0.268111	0.112743	0.234634	0.496793	0.480312	0.572833	low
TCGA-BC-A216	3.70137	0	1.91207	1.13528	0.859362	0.431588	11.8922	1.51258	high
TCGA-DD-AAEA	1.57534	0	0.463282	0.0278307	0.709513	0.245267	2.68748	0.602898	low
TCGA-HP-A5N0	2.06027	1	1.48715	0.7147	0.889334	0.122471	0.78657	0.774594	low
TCGA-G3-A25V	2.35616	0	0.249381	0	2.00056	0.117356	0.872242	0.659342	low
TCGA-ZP-A9D1	0.0575342	0	0.669167	0.0182721	1.73022	0.0894608	0.49301	0.675337	low
TCGA-DD-AACN	3.56712	0	2.04139	0.0656958	0.558281	0.47175	0.528661	0.957352	high
TCGA-ZP-A9D2	2.09589	1	0.86737	0	6.03188	1.44865	7.21438	5.18747	high
TCGA-O8-A75V	1.47397	0	0.126405	0.101247	1.22913	0.0743558	0.575112	0.526615	low
TCGA-ED-A5KG	2.33973	0	1.93214	0.0696414	3.57905	0.397793	3.19764	1.8566	high
TCGA-G3-AAV5	0.969863	0	0.635293	0	4.58675	0.0934255	0.289043	1.24165	high
TCGA-RG-A7D4	3.00822	0	0.979513	0.0367763	1.2501	0.315101	0.678928	0.765687	low
TCGA-DD-AAVS	4.99452	0	2.21098	3.75294	0.656222	1.35351	0.307047	2.67159	high
TCGA-UB-A7ME	1.33151	0	0.949507	0.380264	0.442404	0.302539	2.00252	0.682523	low
TCGA-LG-A9QC	1.16438	0	0.622957	0.0935569	1.47651	0.0824502	0.930007	0.64197	low
TCGA-DD-A4NK	3.31507	1	0.721395	0	0.876833	0.0707249	2.74369	0.598455	low
TCGA-DD-A4ND	7.52329	0	0.916455	1.13549	1.0443	0.648594	1.80794	1.03791	high
TCGA-DD-A11A	0.216438	0	0.187537	0.0140824	0.8377	0.475737	1.63984	0.645912	low
TCGA-DD-AADQ	1.19452	0	1.07315	0.0153493	0.298144	0.172846	0.261566	0.574481	low
TCGA-DD-A119	0.610959	1	0.713044	0	0.367066	0.129532	0.930317	0.525893	low
TCGA-DD-AADO	1.2411	0	0.63593	0.350186	0.347829	0.132485	3.09676	0.569601	low
TCGA-DD-A4NQ	1.02192	1	1.09548	0.349609	2.99593	0.694746	18.9827	2.58861	high
TCGA-DD-A4NL	4.68767	0	0.407369	0	0.551732	0.256745	0.769505	0.5451	low
TCGA-DD-A3A9	2.55068	1	0.921316	0.0345913	0.503924	0.220167	1.10525	0.611093	low
TCGA-G3-A5SJ	1.91233	0	0.334099	0.38468	3.57357	0.687851	5.344	1.61749	high
TCGA-DD-A4NV	6.56986	0	0.500272	0	0.747921	0.139782	2.30457	0.56633	low
TCGA-ES-A2HS	1.88493	1	0.28121	0	0.0683605	0.0964937	0.879615	0.430532	low
TCGA-ZP-A9CV	2.98082	1	0.832866	0.0384866	1.7521	0.103637	0.0819809	0.707608	low
TCGA-ED-A7XO	1.16986	0	0.333866	0.300844	0.389571	0.353505	1.9937	0.587915	low
TCGA-2Y-A9GZ	2.32329	1	0.557313	0.100438	0.711266	1.1638	2.16322	1.09347	high
TCGA-BC-A10Q	3.10959	1	1.71366	0	1.91367	0.511894	10.7814	1.62129	high
TCGA-DD-AAEE	2.21918	0	0.772931	0.109252	1.77395	0.207274	1.97812	0.795797	low
TCGA-ZS-A9CD	3.79726	1	0.422142	0.0181138	0.769652	0.133028	0.745966	0.531615	low
TCGA-CC-A8HU	0.942466	1	1.97404	0.382535	1.13777	0.880263	9.15342	1.83834	high
TCGA-BW-A5NQ	0	0	1.13309	6.05802	5.18528	0.191625	1.54658	3.50155	high
TCGA-DD-AAVZ	5.20548	0	0.709683	0.426327	0.87044	0.246681	0.247671	0.649078	low
TCGA-BC-A110	5.79726	1	0.164533	0.02471	0.239982	0.217765	1.4036	0.476431	low
TCGA-RC-A7SB	1.61096	0	0.290283	0.828311	0.476321	0.34151	1.60963	0.616735	low
TCGA-BC-A10T	2.29315	1	0.395055	0.0539365	0.589309	0.269356	0.719984	0.554729	low
TCGA-MR-A8JO	0.90411	0	0.366728	0.0734345	1.01036	0.713081	0.903784	0.803945	low
TCGA-2Y-A9GX	6.69041	0	0.420293	0.126241	1.79529	0.406166	0.665867	0.796926	low
TCGA-DD-AACS	4.94247	0	1.38641	3.24813	0.235919	0.448544	1.30099	1.08249	high
TCGA-K7-A5RG	1.42192	0	0.544604	0.196295	1.25109	0.328364	0.813034	0.704608	low
TCGA-UB-AA0U	0.89589	0	1.75793	0.0352012	1.36749	0.0947902	2.07452	0.872513	high
TCGA-DD-AAD3	3.54795	0	0.910107	0.136682	0.871139	0.175664	0.655083	0.640841	low
TCGA-DD-A11B	0.0383562	1	0.474935	0.256776	1.07372	0.349217	2.87662	0.721084	low
TCGA-G3-A25Y	1.23836	1	1.99549	1.15879	1.21273	0.221721	3.76401	1.15787	high
TCGA-DD-A1ED	6.30411	0	0.300492	0.0112821	1.26008	0.171237	1.68226	0.60289	low
TCGA-2Y-A9GT	4.44932	1	0.346079	0.0415799	0.302867	0.407152	1.94854	0.580712	low
TCGA-DD-A4NO	6.15068	0	0.531112	0	1.72362	0.617027	0.475735	0.904118	high
TCGA-DD-AACU	4.29315	0	0.395994	0.47577	2.3344	1.14528	1.91428	1.52892	high
TCGA-G3-A7M5	1.22466	0	0.343425	0.0589444	0.232564	0.245304	1.56948	0.511501	low
TCGA-NI-A4U2	4.90685	1	0.224586	0.176427	0.730739	0.193083	0.965318	0.532597	low
TCGA-WQ-A9G7	0.0821918	0	1.06799	0	0.251986	0.147819	25.7514	1.17271	high
TCGA-BW-A5NP	0	0	2.18259	0.73552	1.64996	0.438397	5.81284	1.55172	high
TCGA-DD-AADD	3.3726	0	2.06102	1.34485	1.60672	0.21948	1.00036	1.20751	high
TCGA-2Y-A9H5	1.52055	1	1.38322	1.51736	1.77628	0.318387	2.30869	1.18337	high
TCGA-5C-A9VG	0.89863	0	1.24322	0	0.906661	0.127979	0.795428	0.676027	low
TCGA-PD-A5DF	1.75068	1	0.33726	0.303902	0.819859	0.429841	3.35662	0.70585	low
TCGA-DD-AAD6	1.8411	0	1.25948	1.91516	0.287036	0.926089	1.2759	1.23084	high
TCGA-DD-A113	6.64384	0	0.747917	0.0124804	1.75754	0.219976	1.71915	0.779656	low
TCGA-DD-A3A8	0.030137	1	0.56083	0.0153139	1.8591	0.134959	2.02247	0.726258	low
TCGA-ED-A7PX	0.0164384	0	0.998578	0.206207	2.13922	0.0917811	3.99313	0.911259	high
TCGA-DD-AADP	1.25479	0	0.563079	0.883228	0.38783	0.184013	0.693842	0.576353	low
TCGA-CC-A7IJ	1.04658	0	2.81085	0.150094	1.48048	1.16659	5.03554	2.54981	high
TCGA-DD-A1EL	1.13699	1	0.739502	1.63946	2.82493	0.424644	1.83248	1.34432	high
TCGA-G3-A7M8	1.17808	0	0.279551	0.307879	0.509679	0.0342587	0.258353	0.463178	low
TCGA-DD-A4NR	0.0246575	1	0.873452	0.0819856	1.77164	0.208729	1.90938	0.813156	low
TCGA-DD-A1EI	0.50137	0	0.469864	3.70788	0.981263	0.496247	0.783445	1.07164	high
TCGA-ZS-A9CE	3.4	0	0.384626	0.0462112	0.518927	0.124438	2.92024	0.5298	low
TCGA-HP-A5MZ	0.249315	1	0.312119	0.0267855	1.08934	0.222942	0.570563	0.583695	low
TCGA-RC-A7SF	1.5863	0	0.31565	0.047405	0.690593	0.193413	3.05178	0.566402	low
TCGA-DD-AACE	5.98356	0	0.455634	0	0.228446	0.0335025	1.0689	0.45095	low
TCGA-BD-A3ER	3.05479	0	0.240239	0	0.578166	0.134251	0.655818	0.484347	low
TCGA-RC-A6M6	0.0246575	0	1.3203	0.0689687	2.76302	0.979249	29.5047	4.10796	high
TCGA-UB-A7MD	0.142466	1	0.287755	0.0172862	4.38596	0.710924	2.55297	1.71284	high
TCGA-RC-A7SH	1.28219	0	1.26921	0.970395	0.357624	0.390267	4.45401	0.882982	high
TCGA-CC-A1HT	0.276712	1	1.33087	4.31492	5.16692	0.874969	4.69164	5.08881	high
TCGA-MI-A75I	1.72603	0	2.385	0.716368	0.869668	0.154976	5.93818	1.15625	high
TCGA-DD-A4NS	6.72877	1	0.459867	0.0345319	1.92839	0.56638	2.67257	0.962048	high
TCGA-DD-AAVV	6.72603	0	0.817951	0.170088	1.69778	0.101781	0.187863	0.708245	low
TCGA-CC-5259	0.684932	0	0.323013	0.155234	0.494691	0.0665026	6.42045	0.560519	low
TCGA-G3-A7M7	0.989041	0	0.316645	0	0.558065	0.17074	0.855392	0.506288	low
TCGA-G3-A5SM	1.42466	0	0.386508	0.158309	1.24281	0.485719	0.40466	0.733186	low
TCGA-DD-AAVQ	7.47397	0	0.52976	1.59121	0.6322	0.269129	1.76663	0.710062	low
TCGA-2Y-A9H0	10.0685	0	0.933926	3.74024	0.510822	0.206013	4.42619	1.01492	high
TCGA-BC-A10U	2.29315	1	1.49517	0.924607	3.72018	0.510892	31.3998	4.5898	high
TCGA-DD-AACX	0.465753	0	0.77885	0.0623836	3.78667	0.511597	4.98316	1.62576	high
TCGA-DD-A1EE	0.956164	1	0.733827	0.013776	5.83666	0.2563	0.997709	1.89551	high
TCGA-FV-A4ZQ	0.0328767	0	1.50113	1.02802	0.853903	0.185434	7.06883	0.998146	high
TCGA-G3-AAV3	1.12877	0	1.31518	0.0329194	0.959136	0.217585	0.864839	0.741374	low
TCGA-CC-A5UE	0.745205	1	0.988438	6.9955	4.05478	0.690453	5.82347	4.5356	high
TCGA-BC-4073	2.32603	0	1.36589	0.520722	3.98449	0.0540795	24.2679	2.739	high
TCGA-G3-A3CK	1.60274	0	0.287156	0.0246432	2.33351	0.126686	0.66491	0.717902	low
TCGA-DD-AAE4	1.66575	0	0.131871	0.0396094	0.0721285	0.145446	0.984347	0.43059	low
TCGA-DD-AACL	0.293151	1	0.797159	5.44721	1.41705	0.380995	6.6729	1.72181	high
TCGA-DD-AADW	1.60822	0	2.62189	5.61866	0.717036	0.24469	4.23679	2.07326	high
TCGA-DD-A1EH	4.09589	0	3.01898	0.331051	0.716421	0.500344	4.29238	1.49665	high
TCGA-DD-A1EC	1.64932	0	1.03863	0.376962	2.58798	0.133648	2.30739	1.01185	high
TCGA-DD-A39Y	0.468493	1	0.291918	2.91854	3.01088	0.0797254	17.2542	1.81332	high
TCGA-ED-A7PZ	0.0164384	0	0.675533	0.570673	1.0007	0.298029	23.1234	1.35268	high
TCGA-CC-A9FS	0.578082	0	0.471237	1.13234	0.0859161	0.194039	0.542704	0.542758	low
TCGA-DD-A1EK	1.52877	1	0.849504	0.0170107	0.474971	0.124927	5.26612	0.632413	low
TCGA-RC-A6M4	0.060274	0	0.616464	0	1.51357	0.181313	1.33226	0.688386	low
TCGA-CC-A3MA	0.830137	1	1.66454	0.0666626	3.58107	1.49319	1.89332	3.31972	high
TCGA-DD-A4NH	2.51233	0	3.27451	0.509336	4.64815	0.18058	21.2998	5.16596	high
TCGA-FV-A2QR	1.59178	1	0.416695	0.41124	3.473	0.105049	1.19338	0.996072	high
TCGA-DD-AACD	1.04384	1	0.602153	0.115096	0.259491	0.177104	0.466987	0.513884	low
TCGA-WX-AA46	2.07123	0	0.341561	0	0.622736	0.0613918	0.955077	0.483891	low
TCGA-DD-A4NI	2.23562	0	0.214929	0	0.313487	0.121161	3.49896	0.489326	low
TCGA-G3-A3CI	0.493151	0	0.505461	0.0607289	0.571366	0.148665	1.01332	0.53207	low
TCGA-DD-A73G	9.52877	0	0.429919	0	0.22644	0.210745	4.40106	0.551546	low
TCGA-DD-AACY	3.9726	0	0.569278	0.124357	1.03791	0.11416	0.397342	0.579813	low
TCGA-DD-AACC	4.61644	1	0.97933	0.392207	0.666594	0.163222	0.807599	0.639968	low
TCGA-G3-A3CH	2.13699	0	0.551186	0	0.347156	0.928469	1.43199	0.841799	high
TCGA-ED-A8O6	0.153425	1	0.589488	0.820919	1.34833	0.835371	6.126	1.25394	high
TCGA-2Y-A9H8	1.73425	1	1.25913	0.0157582	0.401739	0.609506	6.8924	0.984724	high
TCGA-DD-A73F	2.9726	0	1.08515	0.948187	0.395689	0.275639	2.23014	0.738229	low
TCGA-CC-A9FW	0.679452	0	2.19127	0.219393	2.20176	0.572881	10.1775	2.04618	high
TCGA-ZP-A9CZ	1.93425	0	0.947302	2.61773	1.51987	0.547949	5.172	1.41851	high
TCGA-XR-A8TC	3.66849	0	0.758481	0.972034	1.45662	0.252827	0.194114	0.795971	low
TCGA-BC-A69I	1.06027	0	0.49291	0	1.03847	0.104703	0.817624	0.564131	low
TCGA-DD-AAW2	5.08219	0	1.24882	0	0.273223	0.538707	0.532673	0.757556	low
TCGA-BC-A10R	0.843836	1	0.366807	0	0.468135	0.24274	0.923101	0.527324	low
TCGA-G3-A25X	4.87397	0	0.927697	0.622858	1.65159	0.385203	11.3822	1.25677	high
TCGA-ES-A2HT	1.2	1	0.115053	0	0.559375	0.0225595	0.343524	0.431262	low
TCGA-DD-A3A4	1.67671	1	0.314816	0.393997	3.21425	0.154321	0.962351	0.937398	high
TCGA-DD-AADA	3.37808	0	1.20947	0.276094	0.229332	0.241895	0.515889	0.63525	low
TCGA-DD-AACP	1.13699	0	2.30641	2.75067	1.36046	0.349153	5.81585	1.78241	high
TCGA-DD-A73D	1.89863	0	0.620795	0	2.01989	0.30197	0.0203688	0.799208	low
TCGA-WX-AA44	1.68493	0	1.4328	0.556938	0.55319	0.433806	2.55244	0.892807	high
TCGA-DD-AADU	1.51781	0	0.668957	0	0.74921	0.365397	1.4063	0.664588	low
TCGA-FV-A4ZP	6.81096	1	0.90205	0.016934	1.00733	0.0248727	19.1419	1.01299	high
TCGA-UB-AA0V	0.860274	0	0.444275	0	0.810003	0.304894	0.568503	0.596677	low
TCGA-DD-A116	4.44384	1	0.509723	0.069592	0.709669	0.245321	0.928965	0.58253	low
TCGA-5R-AA1C	1.42466	0	1.2016	0.160408	2.0934	0.726459	0.626428	1.27883	high
TCGA-G3-A3CJ	1.6274	0	0	0	0.568611	0.0509599	1.42265	0.440545	low
TCGA-2Y-A9GS	1.98356	1	0.954035	2.09545	2.17425	0.613809	1.50057	1.44799	high
TCGA-BC-A10Z	0.0931507	1	0.885955	1.13701	1.42438	1.47462	2.2502	1.90537	high
TCGA-WX-AA47	1.52329	1	0.169244	0	0.308567	0.118222	1.3716	0.453151	low
TCGA-KR-A7K0	0.178082	1	0.529928	0	2.6473	0.109103	0.6329	0.80705	low
TCGA-ED-A7XP	1.09589	0	0.59645	1.77523	2.92623	0.40667	0.555076	1.28064	high
