# Supplementary material for: Pyroptosis-Related LncRNA Signature Predicts Prognosis and Is Associated With Immune Infiltration in Hepatocellular Carcinoma
Source: Front Oncol. 2022 Mar 3;12:794034. doi: 10.3389/fonc.2022.794034 (PMC8927701; doi:10.3389/fonc.2022.794034)
Supplement: Supplementary file 8 [file Table_7.xlsx]

## Sheet: Sheet1
Classification of risk groups in external cohort based on the HCC patients’ risk scores.
id	futime	fustat	MIR210HG	POLH-AS1	MKLN1-AS	LINC01224	LINC02614	riskScore	risk
354	2.16667	0	3.47e-05	0.197007	0.00138157	0.206404	0.0765876	0.122937	low
319	2.25	0	4.76e-05	0.207014	0.00520734	0.256928	0.0900195	0.140481	low
168	2.66667	0	0.000112423	0.210343	0.00579215	0.301531	0.130684	0.17204	low
577	1.41667	0	0.000258444	0.238173	0.00925379	0.346849	0.135235	0.187991	low
263	1.5	0	0.000280302	0.246792	0.00948016	0.364874	0.169302	0.213726	low
249	1.08333	0	0.0220232	0.00990061	0.00956829	0.24526	1.44594	0.941959	high
326	0.833333	0	0.000435284	0.247601	0.0214109	0.457529	0.212626	0.254155	low
308	2.33333	0	0.000444127	0.265695	0.0235759	0.519222	0.25044	0.290028	low
293	1.33333	1	0.000527771	0.279202	0.027024	0.608291	0.302176	0.336804	low
372	0.416667	0	0.77063	0.0450524	0.0297675	0.0222863	0.883656	0.598807	low
335	1.08333	0	0.112535	1.10132	0.0329	0.945614	0.218679	0.540997	low
166	0.916667	0	0.000726704	0.287335	0.0471764	0.810605	0.375862	0.412301	low
338	0.166667	0	0.000933662	0.290798	0.0969957	0.882181	0.40767	0.452091	low
201	0.25	1	1.61482	2.8637	0.127594	1.42979	1.154	1.70731	high
150	3.16667	0	0.558574	0.0242218	0.13703	0.70864	0.59112	0.503464	low
457	1.91667	1	0.0141293	0.971621	0.170561	0.208761	0.00209241	0.315702	low
302	2.25	0	0.000981826	0.302117	0.178855	0.922081	1.62518	1.24294	high
258	0.416667	1	0.00136711	0.321997	0.18706	1.08601	1.735	1.33733	high
320	0.25	1	0.137057	0.706534	0.197715	1.13344	0.00104382	0.358882	low
327	0.25	0	0.505479	2.07166	0.225746	1.51414	0.0252231	0.78955	low
217	0.25	0	0.00160861	0.331477	0.301799	1.21692	0.858828	0.828554	low
290	1.41667	0	0.43295	1.24377	0.319594	0.454293	0.301241	0.646966	low
286	2.33333	1	0.00190765	0.420043	0.32695	1.38123	1.03234	0.98464	high
592	0.416667	1	0.00218758	0.435912	0.339509	1.44777	1.06127	1.01716	high
586	0.416667	1	0.965354	0.812737	0.35186	0.970532	2.44563	1.96325	high
241	1.33333	0	0.519762	0.784794	0.393348	0.285067	1.88748	1.52438	high
375	1.25	1	1.09583	0.0507075	0.434117	2.37251	0.590725	0.77677	low
193	0.583333	1	2.23107	0.842535	0.505564	0.0944028	1.57251	1.39433	high
597	1.41667	0	0.00285394	0.462361	0.529069	1.5784	1.23473	1.18913	high
189	0.833333	1	0.146678	0.902042	0.577661	0.223051	2.18801	1.76635	high
304	2.25	0	0.317995	0.314708	0.685539	1.01613	1.28962	1.16553	high
255	0.833333	1	0.137313	0.606824	0.697947	0.272484	0.47322	0.6426	low
301	0.833333	0	0.498232	1.35363	0.717914	0.133566	0.524151	0.868706	high
539	0.833333	1	0.0031193	0.625439	0.749921	1.72129	1.28559	1.32783	high
348	0.666667	1	0.00493542	1.02769	0.75287	1.94303	1.31196	1.47483	high
351	1.25	1	0.0144247	1.31213	0.772999	1.96875	1.57246	1.72036	high
236	0.916667	1	0.0165711	1.48957	0.788664	2.01143	1.5875	1.78435	high
392	1.66667	0	0.0833157	1.49473	0.852502	2.15909	0.542118	1.16075	high
458	0.25	1	0.382836	1.01406	0.8991	0.103114	0.383637	0.724559	low
317	0.333333	0	0.104934	1.54556	1.03553	2.2065	0.684077	1.30914	high
170	1.08333	1	0.224947	1.61762	1.07244	2.39454	1.78244	2.05118	high
394	1	0	1.49178	0.172603	1.07525	1.22226	0.65334	0.870637	high
283	0.25	1	0.180454	1.68995	1.27321	1.01436	2.41131	2.35354	high
495	1.33333	0	0.271397	1.83079	1.33978	2.53273	1.90324	2.25788	high
400	1.41667	1	0.301441	1.99102	1.68403	3.48742	1.94324	2.50764	high
356	0.25	1	1.73677	2.72837	1.80106	2.57571	0.316419	1.64228	high
153	3.08333	0	1.25245	2.40933	1.81809	4.27337	2.38213	3.03758	high
313	0.166667	1	1.68791	2.51162	2.17069	1.37293	0.803692	1.83679	high
231	0.416667	1	1.46987	2.0835	2.41929	2.01062	0.112889	1.41001	high
330	1.25	1	1.06558	2.89312	3.33862	2.46639	2.37623	3.28418	high
